# Supplementary material for: UHRF1 is essential for proper cytoplasmic architecture and function of mouse oocytes and derived embryos
Source: Life Sci Alliance. 2023 May 24;6(8):e202301904. doi: 10.26508/lsa.202301904 (PMC10209520; doi:10.26508/lsa.202301904)
Supplement: Supplementary file 4 [file LSA-2023-01904_TableS2.xlsx]

## Sheet: TableS2
Table 2 Transcripts down-regulated in Uhrf1 KO FGOs.
Down-regulated transcripts (< 0.5, n = 483) are listed in the order of fold change. Expression levels are shown in Log2 (CPM + 4).
Gene symbol	Ensembl ID	Log2 fold change	FDR	Control_1	Control_2	Control_3	Control_4	Control_5	Control_6	Control_7	Control_8	Control_9	Control_10	KO_1	KO_2	KO_3	KO_4	KO_5	KO_6	KO_7	KO_8	KO_9	KO_10
Gm18765	ENSMUSG00000107740	-10.8732	1.23e-241	12.0301	11.8275	11.9024	12.2105	11.7308	11.5422	11.7571	11.9368	11.9005	12.0856	2.68434	2.26667	2.51882	2.78321	2	2.91072	2.82008	2.61923	2.35599	2.62845
Gm31369	ENSMUSG00000115888	-9.13898	7.12e-41	6.30088	6.90603	6.48983	6.57051	7.06207	6.775	6.8012	6.55652	6.76414	6.86776	2	2	2	2	2	2	2	2	2	2
Npl	ENSMUSG00000042684	-8.95877	0.00372	2	2.33468	2	6.9827	6.78108	7.71729	2	2	2	2	2	2.26667	2	2	2	2	2	2	2	2
Iqcf1	ENSMUSG00000066383	-8.67252	1.21e-35	6.36275	6.22919	6.5341	6.2182	6.61053	6.05294	5.46195	6.36406	6.21272	6.4613	2	2	2	2	2	2	2	2	2	2
A730043L09Rik	ENSMUSG00000111232	-7.87124	6.15e-27	4.81658	5.26548	5.36935	5.27363	5.46889	5.13734	6.32632	5.39936	6.10011	5.52535	2	2	2	2	2	2	2	2	2	2
Arhgap8	ENSMUSG00000078954	-7.81305	6.45e-25	5.31084	5.94115	5.88439	5.46278	5.25393	6.09227	4.43261	4.67536	5.95225	4.75168	2	2	2	2	2	2	2	2	2	2
Coro2b	ENSMUSG00000041729	-7.41664	1.33e-58	10.4098	10.7332	9.89535	10.8783	10.4313	11.2828	12.2546	10.9282	10.6874	10.3423	4.39197	4.15427	2	3.28802	2	4.37293	3.47829	4.89389	4.21358	4.09606
Gm8038	ENSMUSG00000107821	-6.60058	0	11.5552	11.3152	11.4696	11.7769	11.2317	11.046	11.3258	11.4791	11.4278	11.6599	4.86234	4.74087	5.06305	4.85765	5.19664	5.41681	5.02586	5.17647	4.948	4.91663
Ttc23l	ENSMUSG00000022249	-6.46886	3.94e-06	2	4.13563	4.56082	4.08798	3.859	2	3.43861	5.36548	2	5.98327	2	2	2	2	2	2	2	2	2	2
Pxylp1	ENSMUSG00000043587	-6.04457	6.86e-14	4.55912	4.86124	3.83467	3.99297	3.46033	4.35865	4.67269	4.56026	4.0225	5.26342	2	2	2	2	2	2	2	2.61923	2	2
Pcdhac1	ENSMUSG00000103255	-6.0066	0.00698	4.81658	2	6.56287	2	6.75792	4.54028	2	6.7396	2	3.41831	2	2	2	2	2	2	2	2	3.26263	2
Pramel14	ENSMUSG00000078509	-5.80417	1.16e-42	7.66671	6.86784	8.0467	7.01932	6.51705	7.25399	7.05559	7.1209	6.57485	6.66527	2	3.27571	3.55951	2.97179	2	2	2	2.85127	2.87939	2
Ankdd1a	ENSMUSG00000066510	-5.7899	4.92e-08	2.89806	3.49963	3.11554	4.26106	3.21025	3.81689	2	5.10302	4.0225	3.95141	2	2	2	2	2	2	2	2	2	2
1810046K07Rik	ENSMUSG00000036027	-5.72242	9.05e-07	2	4.51091	4.0932	3.23561	4.09911	4.29264	4.36578	3.44061	2	3.28319	2	2	2	2	2	2	2	2	2	2
Bfsp2	ENSMUSG00000032556	-5.69404	5.93e-07	4.69358	4.63738	2	4.26106	3.3407	4.89195	4.72695	2	4.51943	3.65564	2	2	2	2	2.72548	2	2	2	2	2
Gm36908	ENSMUSG00000112630	-5.6385	5.19e-07	2	3.8524	3.83467	2	3.76918	4.1508	4.22205	4.14689	3.56028	3.76111	2	2	2	2	2	2	2	2	2	2
Gm35288	ENSMUSG00000111193	-5.56832	8.89e-24	5.57753	4.75365	5.66308	6.01559	5.79897	5.58621	5.75092	5.64509	5.56795	5.82199	2	3.14936	2	2	3.20596	2	2	2	2	2
Uhrf1	ENSMUSG00000001228	-5.47563	0	14.3717	14.1981	14.2529	14.1816	14.1003	14.2639	14.4357	14.1978	14.3776	14.4139	9.0411	8.6768	8.53529	9.05458	8.71286	9.58628	8.73314	8.55469	8.67682	8.12481
Pramel30	ENSMUSG00000078508	-5.47464	6.6e-24	6.02291	5.61203	6.47477	5.42688	5.28667	6.13056	6.19774	5.61657	5.13692	5.26342	2	2.85767	3.05795	2	2	2	2	2.85127	2	2
Gm4782	ENSMUSG00000107418	-5.34419	0	10.7794	10.4602	10.5192	10.9448	10.4194	9.99653	10.5437	10.6025	10.6599	10.7073	5.44807	4.94483	5.53646	5.27075	5.55851	5.47506	5.15546	5.67732	5.35552	5.28309
Gm44175	ENSMUSG00000108132	-5.28045	0.000316	4.24552	2	4.17002	3.23561	2	2.75544	3.56314	4.56026	2	3.28319	2	2	2	2	2	2	2	2	2	2
Mapkapk3	ENSMUSG00000032577	-5.25093	5.34e-13	5.54232	4.2189	5.12113	4.26106	4.42741	5.41062	5.14076	3.78621	4.88834	5.15148	2	2.85767	2	2	2	2	2	2	2.87939	2
Gm16685	ENSMUSG00000097804	-5.23301	0.000545	3.59214	2	3.11554	2	2	3.10226	2.79337	4.97406	4.29225	3.13409	2	2	2	2	2	2	2	2	2	2
Dbx2	ENSMUSG00000045608	-5.21977	2.51e-08	3.28644	3.20508	4.17002	3.23561	2.72848	3.50338	2.98367	2.79471	3.4172	4.1195	2	2	2	2	2	2	2	2	2	2
4930500L23Rik	ENSMUSG00000106056	-5.13594	0.00108	2	4.80845	4.5026	2	3.859	2	2	4.56026	3.4172	4.27004	2	2	2	2	2	2	2	2.61923	2	2
Dmc1	ENSMUSG00000022429	-5.05241	1.64e-17	6.23625	6.05883	6.68569	6.03956	6.78108	6.14933	6.0776	6.01652	6.6726	6.73165	2	2	2	3.13855	2	3.94858	3.47829	2	2	2
Pramel20	ENSMUSG00000070618	-5.03704	2.98e-05	3.7237	2	4.01207	3.05925	2	3.10226	3.30231	3.56524	3.56028	3.54185	2	2	2	2	2	2	2	2	2	2
Gm16252	ENSMUSG00000085168	-4.88726	0.00919	3.59214	2.33468	2	5.10214	6.94388	3.38166	2.98367	2	2	2.96779	2	2	2	2	2	2	2	2	2	2
Pramel27	ENSMUSG00000029451	-4.87995	0	12.5745	12.5071	12.4218	12.6094	12.833	12.6362	12.3511	12.6319	12.4039	12.5276	7.70562	7.84911	7.37384	7.55892	7.98652	7.88993	7.48829	7.79904	7.84631	7.409
Treml2	ENSMUSG00000071068	-4.8249	8.63e-05	3.28644	3.62705	3.83467	2.85829	4.17102	4.84666	3.15177	3.15351	2	2	2	2.49165	2	2	2	2	2	2	2	2
Nectin4	ENSMUSG00000006411	-4.82088	0.00542	3.7237	3.74412	4.01207	3.66343	2	2	3.43861	3.15351	2	2	2	2	2	2	2	2	2	2	2	2
Mmp21	ENSMUSG00000030981	-4.76871	0.00659	4.24552	3.8524	2.76559	2	3.57079	3.50338	2	3.30419	2	2	2	2	2	2	2	2	2	2	2	2
Gm49857	ENSMUSG00000117210	-4.74738	1.24e-10	4.9299	4.13563	3.83467	4.17712	3.46033	4.75158	3.97543	5.22139	4.88834	4.27004	2.68434	2	2	2	2	2.52606	2.59487	2	2	2
Grm3	ENSMUSG00000003974	-4.73417	0.00136	3.10528	2	3.26311	4.08798	2	3.10226	2	3.56524	3.56028	3.13409	2	2	2	2	2	2	2	2	2	2
Rgs20	ENSMUSG00000002459	-4.71361	0.00243	2	2.60616	3.26311	2	2	2.75544	3.88287	4.36833	3.4172	2.77979	2	2	2	2	2	2	2	2	2	2
1810014P07Rik	ENSMUSG00000117434	-4.65904	0.00513	2.36497	2.60616	4.01207	2.62473	2.52399	4.42177	2	3.67995	2	2	2	2	2	2	2	2	2	2	2	2
C530044C16Rik	ENSMUSG00000107667	-4.64277	1.63e-31	6.30088	6.08126	6.01507	6.23905	5.7761	6.27431	5.75092	6.60088	6.23422	5.91634	2	2	2.72175	3.54723	3.39706	2.91072	3.47829	2	2	2
Gm16853	ENSMUSG00000097665	-4.64006	0.00203	3.95551	2	3.51945	2.85829	2	3.24871	3.56314	2.79471	3.4172	2	2	2	2	2	2	2	2	2	2	2
Slc24a5	ENSMUSG00000035183	-4.58938	0.00923	3.44737	2	2	3.78184	2	3.38166	3.43861	2	3.69044	3.13409	2	2	2	2	2	2	2	2	2	2
Gpr135	ENSMUSG00000043398	-4.55236	4.07e-05	4.33054	2	5.00011	3.78184	2.72848	2.75544	3.67778	3.67995	5.04256	4.85059	2.26582	2	3.05795	2	2	2	2	2	2	2
Shisal1	ENSMUSG00000062760	-4.54706	8.72e-145	8.30392	8.47981	8.40157	8.30939	8.31484	8.30778	8.50278	8.18017	8.48005	8.24402	4.49911	4.15427	4.63074	2	3.71681	3.57529	4.88346	4.40285	4.02805	4.00088
Gm16576	ENSMUSG00000087543	-4.43593	6.06e-05	3.28644	3.62705	3.51945	3.39274	2.90755	2.93925	3.15177	2	5.34889	3.8594	2	2	2	2.56622	2	2	2	2.61923	2	2
Spdef	ENSMUSG00000024215	-4.34945	0.000842	4.05879	4.69668	4.9134	3.66343	2	4.48224	4.87846	4.49908	3.4172	2	2	2	2	3.42344	2	2	2	2	2	2
Tuba8	ENSMUSG00000030137	-4.32695	0.000544	2.89806	3.20508	4.01207	2.85829	2	3.71976	2	2.79471	4.0225	3.28319	2	2	2	2	2.72548	2	2	2	2	2
Gm42755	ENSMUSG00000106495	-4.2604	8.05e-05	4.24552	2.83455	4.31238	3.23561	2.28566	2.29793	3.78396	2.79471	2.63866	4.6455	2.26582	2	2	2.56622	2	2	2	2	2.35599	2
Gm37456	ENSMUSG00000104287	-4.24978	0.00224	3.44737	3.35986	4.67064	2	2	3.50338	2.79337	2	4.65316	3.8594	2	2	2	2	2.72548	2.52606	2	2	2	2
Dhrs3	ENSMUSG00000066026	-4.22324	1.88e-43	7.28527	7.39206	7.43419	7.25254	7.56744	7.20099	7.66128	7.73242	7.43708	7.16543	3.7773	4.65046	3.05795	2	3.20596	3.86392	3.8285	2	4.37795	3.89898
4930551I23Rik	ENSMUSG00000116674	-4.22032	0.00837	2	2	2.76559	2.85829	3.67339	2.75544	2	3.88518	2.87604	2.56357	2	2	2	2	2	2	2	2	2	2
Gm13053	ENSMUSG00000085574	-4.0184	5.92e-06	4.33054	3.20508	5.92928	3.89127	3.94356	5.21066	4.8297	4.49908	4.29225	4.80198	2	2	2	2	2	2	3.01484	3.77073	2	2
Gm42879	ENSMUSG00000106590	-4.01359	3.88e-06	5.91693	3.49963	2.76559	3.66343	3.3407	2.93925	6.42809	3.44061	5.72809	7.93588	2.68434	3.01087	3.05795	3.42344	3.20596	2.73117	2	2.85127	2	2
Gm5989	ENSMUSG00000106989	-3.96439	5.04e-244	8.86686	8.79001	8.8203	9.01609	8.65603	8.43562	8.81918	8.79076	8.8614	8.93254	4.59884	4.74087	5.36526	4.809	5.24716	5.00717	5.07037	5.21862	5.14343	4.91663
Gm5301	ENSMUSG00000107032	-3.90875	2.69e-230	8.74052	8.58948	8.67302	8.92251	8.60177	8.27824	8.74224	8.6814	8.76497	8.82718	4.59884	4.74087	5.09993	4.9047	5.14429	4.96714	5.07037	5.17647	5.04902	4.91663
CEFIP	ENSMUSG00000071540	-3.85441	0.00844	3.28644	3.03168	3.39697	3.39274	2.72848	3.81689	2	2	2.87604	2	2	2	2	2	2	2	2	2	2.6413	2
Gm37150	ENSMUSG00000102925	-3.81977	0.000294	3.28644	3.74412	2.76559	2.34592	2.52399	3.71976	2.79337	2.79471	4.20782	3.41831	2	2.68623	2	2	2	2	2	2	2.35599	2
Fbxo41	ENSMUSG00000047013	-3.78658	0.00502	3.28644	3.74412	2	3.89127	4.02343	4.35865	2	3.30419	3.25835	3.13409	2	2	2	2	2	2	2	3.2266	2	2
Ggta1l1	ENSMUSG00000026882	-3.78292	0.00606	3.95551	4.44326	2	3.99297	2	3.81689	3.43861	4.43519	3.80982	5.03012	2	2	2	2	3.71681	2	2	2	2	2
Abcc10	ENSMUSG00000032842	-3.77151	5.65e-30	8.23943	7.63882	8.19652	7.99691	6.94388	6.63551	8.30295	7.82258	8.63358	7.80017	4.64624	3.942	4.77455	5.19706	4.97476	4.37293	2	3.87982	4.65934	3.89898
Gm5648	ENSMUSG00000083668	-3.76219	1.48e-94	9.99044	9.88258	9.49731	9.80387	9.5171	9.15279	9.31165	9.74853	9.45144	9.99983	6.24842	6.12475	5.93376	6.33811	5.71027	6.71696	6.07214	5.04209	5.79429	4.86351
Gm26866	ENSMUSG00000097642	-3.70222	0.00728	3.44737	3.8524	3.11554	2.85829	2	2.29793	2.57409	3.15351	2.63866	2	2	2	2.51882	2	2	2	2	2	2	2
Tmem51	ENSMUSG00000040616	-3.63738	8.12e-07	3.7237	3.03168	5.60892	3.78184	5.60492	4.48224	5.10022	4.43519	4.29225	4.3398	2	2.68623	2.89962	2	2	3.34481	2	2	3.0837	2
Shisa2	ENSMUSG00000044461	-3.63554	0.00034	4.41082	5.37845	5.33639	4.17712	3.3407	4.97847	2	5.10302	5.56795	3.8594	2	2	2.51882	3.76689	2	2	2	2	3.4218	2
4930528J11Rik	ENSMUSG00000107012	-3.60746	0.00307	3.28644	2.60616	2.95115	2	3.06683	3.99348	2.31542	3.56524	2.87604	2	2	2.26667	2.28261	2.31071	2	2	2	2	2	2
Gm14243	ENSMUSG00000067745	-3.59156	0.0084	2	3.20508	3.83467	4.34039	4.02343	3.81689	3.43861	2	2.87604	3.65564	2	2	2	2	2	2	3.33971	2	2	2
Gm15953	ENSMUSG00000081605	-3.51802	1.42e-07	3.7237	3.35986	3.51945	3.66343	3.57079	4.07428	3.67778	3.78621	3.69044	3.76111	2.26582	2.26667	2.28261	2.31071	2.40787	2	2	2.34259	2.6413	2
Cnr2	ENSMUSG00000062585	-3.51221	0.00324	3.95551	3.49963	3.73705	3.39274	3.21025	3.38166	3.97543	4.14689	2	2	3.00835	2	2	2	2	2.52606	2	2	2	2
Syngr1	ENSMUSG00000022415	-3.4941	0.000929	3.84425	3.03168	3.11554	2	3.3407	3.38166	2.98367	3.88518	4.4476	4.1195	2	2	2	2	2	2.73117	2	3.05111	2	2
Gm42656	ENSMUSG00000106841	-3.49168	0.00152	3.28644	3.35986	3.92609	2.62473	2	3.10226	3.43861	4.06482	3.69044	3.41831	2	2.26667	2	3.13855	2	2	2	2	2	2
Vwce	ENSMUSG00000043789	-3.32792	0.00114	4.41082	4.13563	4.82114	3.78184	2.52399	2.75544	2.79337	4.36833	3.92008	3.28319	2	2	2	3.54723	2	2.73117	2	2	2	2
Gm44618	ENSMUSG00000108905	-3.28359	2.45e-05	3.7237	3.03168	2.76559	3.53442	3.67339	3.71976	3.56314	3.88518	3.4172	3.41831	2.68434	2.49165	2	2.78321	2	2	2	2	2	2
2610037D02Rik	ENSMUSG00000097536	-3.1468	3.26e-12	5.61191	5.83956	5.30267	4.95866	5.07806	5.41062	4.77924	5.25879	5.30891	4.58932	3.38878	3.01087	2.72175	2.56622	2	3.86392	2	3.77073	2	2.62845
Gpr174	ENSMUSG00000073008	-3.11934	0.0098	4.05879	4.51091	5.4941	4.26106	4.02343	3.10226	5.46195	2	3.69044	3.76111	2	2	2	3.42344	2	2	2	2	4.02805	2
Gm20242	ENSMUSG00000114503	-3.09837	0.00386	3.44737	2.60616	4.0932	2.62473	2	2.54475	2.79337	3.67995	2.87604	3.76111	2	2	2	2.56622	2.40787	2.52606	2	2	2.35599	2
Tmem274	ENSMUSG00000087198	-3.05576	7.12e-08	4.33054	4.37228	4.0932	4.90748	5.22043	4.6498	3.97543	4.72964	4.58784	4.46995	2.85542	3.27571	2	2.97179	2.72548	2	3.60471	2	2	2
4930524O07Rik	ENSMUSG00000090207	-3.05473	0.000213	3.28644	3.49963	4.0932	3.66343	3.21025	4.35865	3.78396	3.78621	4.51943	4.69957	2	2	2	2	3.39706	2	2	2	3.26263	2.86303
Nek11	ENSMUSG00000035032	-3.01354	0.00118	5.13291	5.81301	5.63626	5.49781	5.18613	5.83837	5.69757	5.36548	5.69745	5.07172	2	2	2	4.59615	2	2	4.11009	2	2	4.49573
Gm36993	ENSMUSG00000103434	-2.98121	0.0001	3.10528	3.35986	4.5026	3.39274	4.69468	3.50338	3.88287	4.14689	4.11813	2.96779	2	2	2	3.13855	2.40787	3.21411	2.32788	2.34259	2	2
Gm30564	ENSMUSG00000115965	-2.95977	3.38e-17	6.55167	6.97951	6.79886	6.19704	6.93358	6.8342	6.11876	6.95994	7.43708	7.3373	2	5.05467	4.0106	3.95748	5.24716	4.02855	4.0222	3.77073	4.29811	3.78933
Tnfrsf8	ENSMUSG00000028602	-2.93936	8.34e-46	7.46525	8.03324	7.43419	7.62941	7.35232	7.01905	7.81947	8.22809	7.63598	7.25843	5.27795	4.55401	5.06305	5.53282	4.97476	4.96714	4.6096	4.16491	4.12379	4.75102
1700019C18Rik	ENSMUSG00000113770	-2.9266	0.00437	5.13291	4.29763	4.0932	3.99297	3.67339	4.1508	3.67778	2	3.69044	3.76111	2	2	2	2	3.71681	3.21411	2	2	2.6413	2
Pabpc4l	ENSMUSG00000090919	-2.90413	0.00853	4.15517	4.75365	4.7727	5.05588	2	5.01985	3.67778	5.01834	2.87604	3.54185	2	2	2	3.86533	3.39706	3.21411	2	2	2	2
Dbpht2	ENSMUSG00000029878	-2.89405	0.00493	2.89806	2.33468	3.11554	2.85829	3.46033	2.54475	3.88287	3.56524	2.87604	2.56357	2	2	2	2	2.40787	2	2.82008	2	2	2.62845
Agap2	ENSMUSG00000025422	-2.87933	0.00364	3.84425	4.04726	4.37861	4.26106	2.90755	3.61562	4.61631	4.36833	3.92008	4.40634	4.08309	2	2	2	2	2	2	2	3.0837	2
Wnt2b	ENSMUSG00000027840	-2.87547	0.00097	5.54232	6.48608	6.17271	2.62473	5.04016	5.76724	5.29239	5.58747	4.83304	3.13409	3.93828	2	2	2	2	3.07037	3.33971	2	4.29811	4.26942
Gm21411	ENSMUSG00000045699	-2.83968	4.29e-102	9.09662	9.5238	9.51398	9.49703	9.36252	9.45582	9.01179	9.80333	9.33186	9.09265	6.99797	6.76502	6.386	5.87757	6.43188	6.75272	6.88649	6.76908	6.17567	6.56406
Cttnbp2	ENSMUSG00000000416	-2.81225	9.45e-24	7.49318	8.68043	8.33641	9.10396	9.42268	9.27534	6.9794	8.87143	9.10555	9.04906	6.7053	6.53168	5.13589	6.46911	6.16911	6.111	5.78224	6.00087	5.31552	5.50743
Rps6kl1	ENSMUSG00000019235	-2.80995	0.0024	3.44737	3.49963	4.17002	4.41559	3.76918	3.90789	2.57409	3.88518	2	2.96779	2	2.68623	2	2.56622	2	2	2.82008	2	3.0837	2
Prr16	ENSMUSG00000073565	-2.77614	0.00745	3.28644	3.20508	3.11554	3.23561	2.52399	3.38166	2.79337	3.88518	3.07982	2	2	2	2.72175	2	2	2	2	2	2.6413	2.62845
Ppm1m	ENSMUSG00000020253	-2.7722	1.82e-07	5.80254	6.26881	5.60892	5.80799	5.75285	5.86132	6.25425	6.47942	6.16873	6.02622	2	3.78086	4.0106	4.85765	3.39706	4.49055	2	4.16491	2.87939	2
Uap1l1	ENSMUSG00000026956	-2.76842	0.000249	3.7237	3.49963	4.9574	4.26106	4.17102	4.1508	4.22205	4.72964	4.77554	4.27004	2	2	2	2.78321	3.20596	3.86392	2	2	2	3.24169
Gm13058	ENSMUSG00000081523	-2.74531	7.83e-44	7.24203	7.84946	8.13078	7.76498	7.72505	8.11595	7.35165	8.44638	7.50056	7.98024	5.30774	5.28246	4.90531	5.19706	5.87996	5.71147	5.48629	4.89389	4.45361	4.75102
Gm45163	ENSMUSG00000109419	-2.74528	0.00974	3.95551	2	4.56082	3.39274	4.09911	3.10226	2.57409	3.30419	4.0225	3.8594	2	2.49165	2	3.13855	2	2	2	3.38304	2	2
Dkk3	ENSMUSG00000030772	-2.73512	4.09e-15	6.12164	7.7125	7.26065	6.45048	5.84366	6.38931	6.36105	6.4635	7.3995	7.01363	3.7773	4.08693	3.93097	3.28802	5.51794	3.86392	4.11009	5.08828	3.69551	4.69131
Adss1	ENSMUSG00000011148	-2.71245	0.00586	5.43122	6.5518	5.92928	6.91952	6.88095	6.35738	6.25425	5.36548	6.05249	6.60988	3.49615	3.86368	2	5.11939	5.38889	2	2	5.08828	2	2
Cerk	ENSMUSG00000035891	-2.68488	0.00166	4.24552	4.86124	4.37861	4.34039	4.09911	3.90789	3.43861	4.78195	3.56028	4.0379	2	3.693	2	2	2	3.57529	2	2	3.26263	2
Adrb3	ENSMUSG00000031489	-2.68224	3.65e-05	5.22461	4.86124	5.43307	4.26106	5.63065	5.17447	3.30231	4.43519	4.51943	4.40634	2	2.68623	2	2.97179	2	2	3.47829	3.87982	3.81508	3.24169
Gm48961	ENSMUSG00000115793	-2.67152	0.00735	2.656	4.29763	4.24295	3.89127	2.28566	4.48224	3.56314	3.56524	3.69044	2.30913	2	2	2.28261	2.97179	3.56578	2	2	2.61923	2	2
Gcnt3	ENSMUSG00000032226	-2.66661	0.00562	3.28644	3.20508	3.83467	2	2.72848	3.38166	4.92562	3.56524	3.80982	4.19673	2	2	2	2.78321	2.98563	3.07037	2.82008	2	2	2
Gm16546	ENSMUSG00000089673	-2.6548	9.58e-06	4.15517	3.8524	3.39697	3.99297	4.69468	3.24871	4.29571	4.06482	3.4172	3.8594	2	2	2.72175	2.97179	2	3.21411	2.59487	2.61923	2.6413	2
Gm30363	ENSMUSG00000114875	-2.62015	5.67e-07	5.31084	5.22577	5.66308	5.19043	3.21025	4.97847	6.03522	5.52745	5.04256	5.84617	3.38878	3.14936	2.72175	4.53764	2.72548	3.46465	2.32788	2.34259	4.12379	2.34818
A130051J06Rik	ENSMUSG00000097643	-2.61201	1.2e-82	8.97975	8.55384	8.92928	9.2953	9.34514	8.86269	9.02268	8.99845	9.1543	9.44498	6.01561	6.35688	6.72979	6.56011	7.04524	6.42355	6.71488	6.47082	5.93293	6.67613
Gm38157	ENSMUSG00000103364	-2.58213	0.00676	2	3.49963	2.55258	4.74204	2.52399	4.75158	3.15177	2.79471	2.35439	2.77979	2.4902	2.26667	2.51882	2.31071	2.40787	2.73117	2	2.34259	2.35599	2
Tdrd6	ENSMUSG00000040140	-2.57064	1.5e-08	6.67058	5.86564	6.39701	5.56541	5.44007	6.14933	5.4296	4.78195	5.56795	5.72104	2	3.693	4.08607	3.66124	4.71246	4.31032	3.72094	2	3.56514	3.24169
Kif26a	ENSMUSG00000021294	-2.5361	7.41e-28	10.4836	9.85519	9.95083	10.1791	9.32164	10.0833	9.67466	9.99279	10.7998	9.54066	7.11208	6.25318	6.88577	8.55095	7.84609	7.7197	7.75689	7.59016	6.82918	7.56686
Gramd4	ENSMUSG00000035900	-2.52424	1.54e-07	7.34779	7.39206	7.16066	7.28298	7.09016	7.61297	6.91074	7.19029	7.4555	7.77521	5.27795	4.65046	4.77455	5.40773	6.14267	5.75913	2	3.87982	5.097	2
Gm49938	ENSMUSG00000117235	-2.50924	0.00326	4.87435	5.00893	4.5026	4.90748	5.31868	5.28044	5.14076	4.36833	5.22548	5.03012	2	2	2	3.13855	2	4.37293	2	3.52417	4.59397	2
Slc25a27	ENSMUSG00000023912	-2.48834	0.000172	4.62792	4.2189	4.5026	3.89127	3.67339	4.1508	3.97543	3.30419	4.58784	3.28319	2.68434	3.59944	2.28261	3.42344	2	2	2.32788	2	2	2.86303
Gm43775	ENSMUSG00000107304	-2.47645	9.74e-09	7.10395	7.35573	7.82115	6.06313	5.72923	7.03932	6.41162	4.92837	5.60143	5.07172	4.39197	5.58056	3.93097	4.7065	4.09332	4.65074	3.72094	3.98124	3.56514	3.78933
Slc1a1	ENSMUSG00000024935	-2.47015	2.45e-07	8.10109	8.16507	7.83301	8.47674	4.42741	8.79874	5.55488	6.55652	7.02077	8.34925	6.10313	4.98238	3.55951	5.53282	3.9784	5.53104	6.33182	5.04209	5.23204	5.89922
Mymx	ENSMUSG00000079471	-2.44358	0.0013	3.10528	4.51091	3.83467	2.85829	3.859	3.61562	3.43861	3.44061	3.25835	3.13409	2.85542	2.85767	2	2.78321	2	3.07037	2	2	2	2
Scd1	ENSMUSG00000037071	-2.4281	0.000543	5.08477	5.26548	6.09604	5.72173	5.75285	4.97847	3.43861	5.64509	4.4476	5.46419	2.85542	3.942	3.84668	2	4.09332	2	2	3.87982	2	4.56391
AI661453	ENSMUSG00000034382	-2.40873	1.87e-18	6.47904	6.32627	6.54856	5.59805	6.78108	6.71326	6.70986	6.23866	6.19089	7.00292	4.54984	4.50325	4.52623	3.54723	3.56578	4.88359	3.33971	3.98124	4.12379	5.19983
Inhbb	ENSMUSG00000037035	-2.38727	2.21e-08	7.20873	7.26067	8.57048	9.01004	7.67027	8.45838	8.09174	7.51012	8.46193	6.20508	4.82163	6.07348	6.69406	4.20314	3.9784	7.03031	4.83269	4.47418	5.87906	5.92537
Il6ra	ENSMUSG00000027947	-2.36639	0.000179	5.50623	4.51091	4.9574	5.42688	4.36746	4.84666	4.77924	4.97406	5.42566	5.66778	3.68953	2	2	2	3.56578	2	3.72094	3.38304	4.02805	4.26942
Zfp42	ENSMUSG00000051176	-2.36149	0.00473	4.05879	3.8524	4.31238	4.74204	4.54033	4.22346	4.29571	3.30419	3.92008	3.8594	2	2	2.72175	2	2	3.67805	4.11009	2	2	2.62845
Cyp39a1	ENSMUSG00000023963	-2.34872	1.2e-37	7.41746	7.86893	7.67066	7.75054	7.92025	7.6855	8.06039	7.51785	7.76716	7.8548	5.27795	4.69637	5.56312	5.30624	6.31833	6.07379	5.07037	4.7859	5.70423	5.63968
Bambi-ps1	ENSMUSG00000081219	-2.34687	6.55e-06	5.26837	4.91217	5.15931	5.42688	3.46033	4.6498	5.46195	4.61896	4.51943	5.07172	3.27277	2	3.05795	4.41299	3.20596	3.34481	2.59487	2	2.87939	3.67066
Vash2	ENSMUSG00000037568	-2.32954	0.00717	4.05879	4.2189	3.83467	4.17712	2	2.93925	4.29571	4.06482	3.56028	4.98729	3.00835	2.85767	2.89962	2	2	2	3.01484	3.65271	2	2
Gm49702	ENSMUSG00000116766	-2.32665	0.00739	3.44737	3.03168	3.51945	3.53442	3.3407	2.93925	3.15177	3.78621	2.87604	3.54185	2	2	2	2.97179	3.39706	2.73117	2	2	2	2
Tbc1d12	ENSMUSG00000048720	-2.257	0.00201	3.59214	3.03168	4.0932	3.53442	3.67339	4.42177	4.29571	3.67995	5.30891	5.22706	2.68434	2	2.51882	3.13855	2	4.24486	2.59487	3.05111	2.35599	2
Nmnat3	ENSMUSG00000032456	-2.24961	2.6e-05	5.13291	4.44326	5.46391	4.55515	4.92009	5.13734	5.32794	4.61896	5.75809	5.15148	3.68953	3.693	4.2261	2	2	3.86392	2	3.52417	3.92549	2.34818
Rpl29	ENSMUSG00000048758	-2.23538	1.04e-17	8.56303	8.81699	8.82625	7.4885	8.60827	7.65954	8.26219	8.54805	8.48902	8.29759	5.50059	6.84873	6.52808	5.44004	6.83011	5.29275	5.58162	6.48815	6.99028	5.43645
Ttc38	ENSMUSG00000035944	-2.23092	4.77e-26	6.65418	6.61465	7.28676	7.01932	6.76954	6.71326	6.69632	6.57146	6.8778	6.84395	4.64624	3.693	4.72819	5.11939	5.63639	5.19217	4.34559	4.60705	4.65934	4.26942
Gm28262	ENSMUSG00000099890	-2.21684	0.00114	5.31084	5.41423	5.12113	5.14696	4.78911	4.54028	4.87846	3.67995	5.81628	5.79741	3.59608	2	2.51882	4.809	2.72548	4.79491	2.82008	2.61923	2.6413	2
2010204K13Rik	ENSMUSG00000063018	-2.19998	0.00156	2.89806	3.49963	3.11554	3.53442	3.57079	3.50338	3.56314	4.43519	4.77554	3.8594	2.85542	2.68623	2	3.54723	2	2	2	2.85127	2.6413	2.62845
Nkapd1	ENSMUSG00000059820	-2.17577	9.05e-81	9.09965	9.29828	9.14682	9.1706	8.91616	9.01885	9.20577	9.26282	9.3143	9.32755	6.46214	6.87891	7.18937	7.39557	6.97203	7.52667	6.56742	6.99202	7.15799	6.91675
Dtx3l	ENSMUSG00000049502	-2.17382	6.13e-08	8.54536	9.13903	9.26535	8.72973	8.88976	9.26246	7.28991	8.99013	9.33932	9.19502	8.29441	7.17487	6.86449	5.59152	6.40987	6.0356	7.61387	6.09439	4.99939	5.89922
Tmem200a	ENSMUSG00000049420	-2.1697	0.000743	4.24552	4.69668	4.17002	4.08798	4.8341	4.79991	3.15177	4.06482	3.56028	4.3398	2	2	2	3.42344	3.71681	2.91072	3.1864	3.38304	3.0837	2
Erbb4	ENSMUSG00000062209	-2.16807	2.23e-05	6.76524	6.53565	5.19651	5.27363	7.12678	6.14933	3.67778	6.31164	6.71909	4.85059	4.82163	3.39188	3.75716	2.97179	5.51794	3.07037	4.54799	3.87982	3.4218	4.80836
9130015A21Rik	ENSMUSG00000113985	-2.14953	0.000214	5.03497	6.34493	5.55265	5.80799	5.44007	3.90789	5.69757	5.0613	4.58784	5.58402	3.49615	3.86368	4.08607	3.54723	2	3.67805	2	2	4.72188	4.49573
Hrh2	ENSMUSG00000034987	-2.14436	6.42e-06	5.03497	4.44326	6.19126	4.95866	5.94969	6.18616	4.36578	4.78195	5.78747	6.52258	3.59608	3.27571	2	3.76689	4.29887	4.1763	3.9286	3.77073	3.0837	4.80836
Gm12754	ENSMUSG00000082649	-2.14262	0.00702	2.36497	3.20508	3.11554	3.66343	3.76918	3.38166	2.79337	3.67995	3.56028	3.13409	2.26582	2.49165	2	3.42344	2.40787	2	2.59487	2	2.35599	2
Slc17a8	ENSMUSG00000019935	-2.13344	4.46e-06	6.63759	7.09422	5.83806	6.43249	7.15366	6.60863	5.77687	6.95994	7.28052	7.18452	5.27795	4.74087	2	3.54723	6.11573	4.88359	3.1864	5.29939	4.65934	4.86351
Zfp982	ENSMUSG00000078496	-2.13118	9.52e-150	10.6228	10.7879	10.6977	10.6482	10.7971	10.5406	10.4287	10.853	10.5279	10.6965	8.37047	8.44095	8.35634	8.44352	8.67184	8.7655	8.49679	8.62297	8.21033	8.949
Epp13	ENSMUSG00000053367	-2.11686	8.78e-08	7.87917	6.94323	7.83301	8.16432	8.19492	7.41777	8.45133	7.91331	7.91429	7.2852	5.05025	6.53168	3.44951	6.97822	4.47876	4.02855	5.91018	5.70723	5.64091	6.69145
3110040M04Rik	ENSMUSG00000114582	-2.10354	2.05e-05	4.55912	4.13563	4.56082	4.6824	4.09911	3.10226	4.55764	2.98523	3.80982	4.98729	3.00835	2.85767	2.51882	2.97179	3.20596	2.28688	3.01484	2.61923	3.56514	2.86303
Srcin1	ENSMUSG00000038453	-2.10065	3.13e-05	6.34242	5.51652	5.63626	5.86275	5.07806	6.40502	5.72449	5.8792	6.45176	6.02622	4.86234	4.15427	3.20061	4.53764	4.39162	5.29275	2	4.076	2	3.24169
Gm37768	ENSMUSG00000103649	-2.09958	0.00276	4.05879	3.74412	4.01207	4.17712	3.21025	3.61562	3.15177	4.14689	4.0225	4.27004	2	2	3.33042	3.66124	2	2.73117	2	2.85127	2	3.06474
Klhl3	ENSMUSG00000014164	-2.09605	8.36e-08	7.46525	7.73389	7.76034	7.46214	7.4852	7.20099	7.93346	7.61477	7.97941	8.62199	4.44653	5.37005	4.72819	6.56011	5.63639	7.49182	4.78007	3.98124	5.46926	5.39962
Rab29	ENSMUSG00000026433	-2.08546	0.00262	5.35209	5.48322	5.36935	4.62018	4.92009	4.97847	4.06241	5.01834	4.88834	5.61248	4.94046	3.14936	2	2	3.56578	3.86392	3.60471	2	4.02805	2
Gm13398	ENSMUSG00000087364	-2.08287	6.95e-18	5.86087	6.61465	6.11559	6.71146	6.24451	6.60863	6.62667	5.8792	5.53367	6.42965	4.54984	4.21862	4.52623	4.41299	4.91352	4.54594	5.07037	4.076	4.12379	3.39928
Dcpp3	ENSMUSG00000057417	-2.07525	3.33e-07	5.35209	5.70161	6.36469	6.45048	4.30491	4.79991	5.25595	5.10302	5.38779	5.58402	4.64624	3.78086	3.55951	3.76689	4.19975	3.34481	2	3.98124	3.81508	4.00088
Gm15931	ENSMUSG00000081723	-2.06256	0.00587	5.97089	5.96547	5.19651	7.05504	5.88701	5.81504	7.26261	5.36548	6.0765	3.28319	3.86004	5.98376	2.28261	4.65238	2	3.07037	2	3.65271	4.21358	5.24206
Pramel23	ENSMUSG00000070617	-2.04935	1.41e-39	10.0822	11.1226	11.2555	10.5753	10.3446	10.537	10.0758	10.545	10.5655	10.4388	8.7687	8.8569	8.24961	8.41536	8.64854	7.7787	8.86847	8.78952	8.60398	8.32963
Klhdc1	ENSMUSG00000051890	-2.04204	1.53e-191	10.1407	10.1352	10.2001	10.4434	10.4755	10.1075	10.4297	10.3745	10.3838	10.297	8.06079	8.41716	8.2455	8.3231	8.3865	8.19729	8.16866	8.52979	8.22119	8.17472
Gm16759	ENSMUSG00000086539	-2.03974	0.00263	5.13291	4.51091	4.24295	3.39274	3.57079	4.84666	3.67778	4.22454	4.11813	3.65564	2.85542	2	3.44951	2	3.9784	3.21411	2	3.38304	2.87939	2
Gm15824	ENSMUSG00000083435	-2.03648	4.12e-06	4.33054	4.04726	3.26311	3.99297	3.76918	3.90789	3.97543	4.14689	4.58784	4.0379	3.27277	2.68623	2.28261	3.13855	2.98563	2.28688	2.59487	2.85127	2.87939	2.86303
Snhg11	ENSMUSG00000044349	-2.03611	5.26e-06	5.91693	6.93094	6.45955	5.7798	5.90821	7.52227	5.67014	7.10045	6.59161	6.98125	3.93828	3.59944	4.08607	5.11939	6.22059	5.00717	4.27128	2.34259	4.8947	4.96786
Dct	ENSMUSG00000022129	-2.03592	1.59e-05	4.15517	4.63738	4.9134	4.55515	3.3407	4.07428	5.29239	4.78195	3.80982	4.6455	3.49615	2.85767	2.89962	2.78321	3.39706	3.67805	3.72094	2.61923	2.6413	2
Gm13562	ENSMUSG00000086779	-2.02807	0.00715	3.44737	4.37228	4.01207	4.08798	3.57079	3.71976	4.43261	3.78621	2.87604	4.19673	2.68434	2	2	2	3.39706	3.57529	2	2.85127	2	3.54134
Gm12678	ENSMUSG00000084854	-2.02095	0.0097	4.48688	3.95311	4.82114	3.99297	3.57079	4.22346	3.56314	3.30419	4.51943	4.27004	2	2	2	3.86533	3.39706	3.46465	2	2	3.56514	2.62845
Col6a5	ENSMUSG00000091345	-2.01266	4.26e-48	10.8833	10.1736	10.7603	10.5295	10.1942	10.655	10.6254	10.5666	11.0598	10.9406	7.98907	8.7923	8.2331	8.93784	8.80848	9.02145	8.2818	8.50446	8.99751	8.69148
Gm17669	ENSMUSG00000091695	-2.00247	1.48e-21	5.61191	5.83956	5.63626	5.14696	5.65594	5.66659	5.46195	5.43247	5.84452	5.6404	4.0125	3.86368	3.93097	3.86533	3.71681	4.02855	4.19294	3.2266	4.12379	4.00088
Gbp8	ENSMUSG00000034438	-1.98574	0.0083	4.48688	4.96136	5.0819	4.79932	4.48498	5.24598	3.30231	5.80531	4.77554	4.75168	2	2	2	3.54723	4.71246	4.24486	2	3.38304	3.26263	3.67066
Gm19757	ENSMUSG00000108237	-1.98105	0.0077	8.99285	10.4772	10.6665	10.2164	10.4949	8.34896	10.6326	10.3872	10.3838	10.0874	9.77279	7.20694	4.72819	9.05197	4.39162	6.01611	10.1288	6.43552	5.82311	6.75116
Npas3	ENSMUSG00000021010	-1.98095	2.86e-34	7.02962	6.71845	7.04306	7.01932	7.68262	7.01905	7.02343	7.65038	7.10489	7.24031	5.01457	5.69806	5.20523	5.37469	5.38889	5.58493	5.11354	5.41266	5.097	5.06517
Gm16499	ENSMUSG00000108255	-1.97365	0.00103	4.55912	3.8524	4.5026	3.89127	3.21025	4.89195	4.14444	4.43519	3.56028	4.98729	3.59608	2	3.66172	2.56622	3.20596	3.07037	3.60471	2	2	2.86303
Ttbk1	ENSMUSG00000015599	-1.97115	1.39e-07	6.79547	7.10521	8.35297	7.4443	6.81514	7.12716	7.61886	5.92644	7.79636	8.08552	6.40817	6.05598	6.26131	4.95027	3.71681	5.50332	4.72546	4.076	5.90624	5.76083
Adcy6	ENSMUSG00000022994	-1.95706	1.34e-15	7.36804	7.32786	7.64398	7.7212	7.49223	7.42549	7.97889	7.38887	7.77451	7.89011	5.08506	5.86817	5.68948	6.26786	4.56094	6.61703	5.02586	4.7859	6.36391	5.60774
Col7a1	ENSMUSG00000025650	-1.95477	0.00835	3.84425	4.44326	3.92609	4.41559	2.72848	2.54475	3.15177	3.44061	3.25835	3.13409	3.14661	2.49165	2	2.56622	2.40787	2	3.33971	2.61923	2.87939	2
Zfp772	ENSMUSG00000066838	-1.95426	6.51e-05	4.05879	5.18493	5.90701	5.14696	4.36746	3.61562	3.78396	5.14357	4.9416	4.40634	2.4902	2.68623	3.33042	3.13855	3.71681	3.67805	2.59487	3.2266	4.37795	3.39928
Gm43398	ENSMUSG00000105594	-1.94996	0.00174	4.05879	2.83455	3.26311	4.17712	4.42741	3.50338	4.77924	3.78621	4.11813	4.3398	2.26582	2.49165	3.05795	2.31071	3.71681	2.28688	2.59487	2	3.81508	2.86303
Gm42653	ENSMUSG00000106549	-1.94135	0.000201	4.33054	3.74412	4.37861	3.05925	3.06683	3.50338	4.29571	3.88518	4.88834	4.40634	2.68434	2.26667	2.72175	3.54723	2.72548	3.34481	2.59487	2.61923	2.6413	3.06474
Olfr819	ENSMUSG00000094295	-1.92985	3.48e-06	4.98339	4.29763	4.5026	4.41559	5.55204	4.35865	5.99156	5.25879	3.69044	4.80198	2.85542	3.49939	3.05795	3.54723	2.72548	4.10431	3.60471	3.2266	3.69551	3.67066
Gm12447	ENSMUSG00000080816	-1.90936	3.03e-07	4.05879	4.2189	4.31238	4.41559	3.94356	4.22346	3.78396	4.14689	4.29225	4.0379	3.27277	3.14936	2.89962	2.78321	2.72548	2.73117	3.1864	2.61923	3.0837	2.62845
Agtrap	ENSMUSG00000029007	-1.90879	1.13e-16	6.42206	6.93094	6.8581	7.08989	7.20594	7.25399	6.23566	6.08057	7.3112	7.55091	4.86234	5.01898	5.64026	5.27075	5.4762	5.68703	4.78007	5.13305	4.65934	4.80836
Gm31579	ENSMUSG00000107488	-1.87385	4.55e-23	7.9209	7.33721	8.27252	8.27951	7.98153	7.90019	8.33824	7.95947	8.00465	7.7689	5.30774	6.31335	6.325	6.46911	6.79658	5.61114	6.23739	6.55548	5.35552	6.18554
Gm47985	ENSMUSG00000114212	-1.86415	0.00106	4.05879	3.8524	4.5026	4.34039	4.02343	2.93925	4.43261	2.79471	3.4172	4.6455	3.27277	2.68623	2.72175	2.56622	3.39706	2.28688	3.01484	2.61923	3.56514	2
Pramel22	ENSMUSG00000078513	-1.86052	5.96e-61	9.53314	9.62459	9.38296	9.63322	9.79257	9.56471	9.30943	9.75998	9.33435	9.65796	8.16616	7.87928	7.41832	7.21132	7.69959	7.63282	7.48006	8.12134	7.50775	7.85234
Ppp1r16b	ENSMUSG00000037754	-1.84774	3.29e-05	5.35209	4.57553	6.24551	6.23905	5.46889	6.35738	6.25425	4.49908	5.72809	5.40032	3.86004	4.01628	3.66172	4.34637	3.71681	5.00717	3.1864	2.85127	5.43233	3.24169
Olfr990-ps1	ENSMUSG00000082712	-1.84714	0.00224	3.28644	4.04726	3.39697	3.23561	3.46033	4.07428	3.56314	4.22454	4.29225	3.54185	3.27277	2.68623	2.72175	2	3.85353	2.52606	2.32788	2	2.6413	2.34818
Sema3g	ENSMUSG00000021904	-1.84276	0.00788	4.33054	3.95311	5.04159	5.96642	4.17102	4.22346	4.87846	4.56026	5.30891	4.0379	2	3.49939	3.05795	2.56622	3.9784	4.70041	2	2	4.02805	3.39928
Myh7	ENSMUSG00000053093	-1.84236	0.000473	5.86087	5.48322	6.15392	8.05097	5.96999	8.31611	5.4936	6.36406	7.59501	4.6455	4.59884	3.14936	5.53646	5.92399	5.74585	5.80526	3.9286	5.33814	4.65934	4.56391
H2-M5	ENSMUSG00000024459	-1.84049	6.52e-10	5.80254	6.28822	5.99409	6.10916	5.22043	5.28044	6.23566	5.77981	6.16873	6.08834	4.97799	3.942	3.75716	4.47666	4.47876	5.15702	3.33971	3.65271	3.69551	4.49573
Cbx7	ENSMUSG00000053411	-1.83563	1.32e-10	7.00396	6.68955	6.36469	6.60304	6.38721	7.44081	6.99054	5.97219	7.37066	7.52119	5.05025	4.82595	5.48162	4.95027	5.03351	6.2172	4.0222	5.55105	4.65934	5.06517
Rpl10l	ENSMUSG00000060499	-1.82798	9.39e-06	5.74175	5.73028	5.43307	5.05588	4.48498	5.01985	5.75092	5.22139	5.2678	6.18627	3.59608	3.59944	2.72175	4.27653	4.71246	5.04612	3.9286	3.38304	3.56514	2.62845
Cdc42ep3	ENSMUSG00000036533	-1.80936	6.1e-16	8.44883	8.02169	7.65738	7.87565	8.17757	8.94288	8.52209	7.97078	8.3482	8.10067	7.05176	6.89868	6.21163	5.8296	6.19508	6.61703	7.25756	5.73654	5.64091	6.40588
Gm26569	ENSMUSG00000097313	-1.80156	1.58e-06	5.26837	5.09961	4.72257	4.74204	3.94356	5.09923	5.25595	4.49908	5.34889	4.85059	4.27623	2.49165	4.0106	3.66124	3.20596	2.73117	3.8285	3.05111	3.69551	3.39928
Asb12	ENSMUSG00000031204	-1.79352	3.22e-06	6.70283	6.80184	6.09604	6.61904	6.30968	5.99185	5.4936	7.11071	5.63415	5.91634	5.39356	4.45064	4.94639	4.47666	4.63869	4.74844	5.34852	5.21862	3.69551	2
Gm47995	ENSMUSG00000114694	-1.77094	0.00242	3.84425	3.74412	3.63235	3.66343	3.57079	2.54475	3.88287	2.79471	3.07982	4.53087	2.68434	2.49165	2.89962	2.56622	2.72548	2.28688	2.82008	2.34259	3.26263	2.62845
5730414N17Rik	ENSMUSG00000116506	-1.77037	0.00283	3.10528	4.29763	4.0932	3.89127	4.17102	3.61562	3.88287	3.88518	3.69044	3.8594	3.7773	2.26667	2.28261	2	2	2.73117	3.01484	3.65271	2.6413	2.62845
Zfand4	ENSMUSG00000042213	-1.7654	0.00956	4.62792	4.96136	4.868	4.90748	3.76918	4.54028	4.43261	5.01834	5.04256	3.8594	3.49615	3.27571	4.0106	3.42344	2	3.46465	2	2	4.78182	2
Olfr878	ENSMUSG00000066747	-1.76017	0.00221	4.15517	4.57553	4.31238	3.66343	4.78911	5.24598	2.79337	4.67536	3.92008	3.41831	3.00835	2.49165	3.75716	2	2.98563	4.02855	3.1864	3.05111	2.87939	2.62845
E330020D12Rik	ENSMUSG00000073538	-1.7547	0.00135	5.17949	5.73028	5.95121	5.19043	5.25393	5.69242	5.90006	5.99452	5.42566	6.0049	4.90193	4.21862	4.35374	4.809	2	4.59929	2	2	4.5255	4.42417
Nsg2	ENSMUSG00000020297	-1.736	4.52e-05	4.9299	6.03605	6.73708	6.10916	5.04016	7.01905	6.88711	5.36548	4.9416	7.48316	4.86234	5.08949	4.2261	5.30624	3.39706	4.83993	5.27437	3.65271	5.14343	4.42417
Gm13213	ENSMUSG00000083885	-1.73158	0.000193	3.95551	3.35986	3.51945	3.39274	3.76918	4.07428	3.97543	3.67995	3.69044	3.54185	2.85542	2.49165	2.51882	2.56622	3.20596	2.73117	2.59487	2.34259	2.87939	3.24169
Zfp987	ENSMUSG00000066009	-1.72008	4.68e-32	7.02962	7.16942	7.2694	7.2729	7.1358	7.18289	6.88711	7.49453	6.98317	7.30278	5.47457	5.31225	5.33464	5.07894	5.55851	5.78238	5.75523	5.73654	4.99939	6.14159
Shld3	ENSMUSG00000118537	-1.71273	0.000322	5.08477	5.81301	5.52368	5.59805	5.94969	5.74272	5.14076	6.20073	5.89939	6.20508	3.7773	3.59944	3.44951	4.47666	3.9784	6.12925	2.32788	3.65271	3.92549	3.89898
Gm49420	ENSMUSG00000116124	-1.70629	0.000558	5.80254	5.67237	5.76565	5.88938	6.24451	5.17447	6.29074	5.33079	5.34889	5.52535	4.27623	5.50517	4.35374	3.42344	4.19975	4.37293	4.19294	2	2	4.91663
Galnt12	ENSMUSG00000039774	-1.69836	4.81e-05	7.61681	8.10066	8.74069	7.18966	7.68876	8.37711	8.32949	7.06922	7.2597	8.07021	7.3878	3.86368	3.75716	7.22065	5.29597	6.26751	6.64304	5.87475	6.44029	6.30987
Prkcz	ENSMUSG00000029053	-1.6828	0.00256	4.75639	5.34177	4.7727	5.10214	5.38065	5.76724	3.97543	4.06482	4.9416	3.76111	3.49615	3.39188	2	3.76689	4.63869	3.67805	4.41626	3.05111	3.56514	2
Rad54l2	ENSMUSG00000040661	-1.68004	3.31e-75	11.2115	11.2536	11.0625	11.2682	11.1798	11.1666	11.2767	11.1986	11.3744	11.1692	9.30194	9.5134	9.62876	9.98354	9.59576	9.94682	9.24364	9.17121	9.48828	9.30329
Pp2d1	ENSMUSG00000044957	-1.67518	0.00135	3.84425	4.96136	4.0932	4.08798	3.57079	3.38166	3.67778	3.67995	3.25835	3.65564	2.68434	2	2.72175	2.78321	3.20596	2.52606	2.82008	3.2266	3.0837	3.54134
Nat8l	ENSMUSG00000048142	-1.66508	0.000402	4.05879	5.26548	4.31238	5.00809	5.41067	4.1508	5.18019	5.0613	4.0225	4.27004	2.85542	3.27571	3.44951	3.66124	3.39706	4.59929	2	2.85127	3.56514	3.89898
Gm26748	ENSMUSG00000097548	-1.65641	0.00876	4.41082	3.03168	3.63235	3.66343	2.72848	2.75544	4.06241	3.15351	2.63866	3.41831	2.26582	2.68623	2.72175	2.78321	2.40787	3.07037	2.59487	2.61923	2.6413	2.34818
Ppara	ENSMUSG00000022383	-1.65029	6.5e-42	7.69103	7.96251	7.7162	7.94074	8.05464	7.89464	7.8257	7.91331	7.78183	7.49849	5.69342	6.31335	6.16017	6.28574	6.61615	6.31612	5.75523	6.6198	6.30385	6.11911
Rassf2	ENSMUSG00000027339	-1.64178	0.000135	5.54232	5.09961	5.83806	5.31349	3.859	5.47156	5.46195	4.72964	5.87221	5.36729	2	3.78086	3.84668	3.54723	4.78264	4.70041	3.33971	4.16491	3.81508	4.26942
Otud7a	ENSMUSG00000033510	-1.62931	1.11e-06	5.17949	5.26548	5.26815	4.62018	4.64504	6.13056	5.77687	5.36548	6.0765	4.85059	3.00835	4.01628	3.84668	4.27653	4.39162	3.46465	4.54799	3.77073	4.02805	4.49573
Lrrc20	ENSMUSG00000037151	-1.62253	0.00153	4.98339	4.75365	4.37861	5.27363	4.64504	4.93585	4.49648	5.01834	5.75809	4.75168	3.14661	2	3.44951	4.34637	4.29887	4.54594	3.01484	3.87982	3.81508	2
Arhgef10l	ENSMUSG00000040964	-1.6219	8.15e-06	7.06726	7.15891	7.66404	7.18966	6.91276	7.1081	6.01355	7.18058	7.27015	7.26741	4.77974	5.55586	5.93376	5.56247	5.87996	6.14728	5.38422	2	6.28326	5.54164
Zfp534	ENSMUSG00000062518	-1.62131	3.58e-51	8.85615	9.1283	9.20045	9.07526	8.93435	8.96689	8.80664	9.31922	8.80863	8.86907	7.58311	7.35742	7.06432	7.36224	7.43122	7.7197	7.71545	7.38338	6.81491	7.409
Gimap1	ENSMUSG00000090019	-1.61434	6e-07	5.08477	5.18493	4.7727	4.48706	5.04016	4.29264	5.14076	5.0613	4.29225	5.4326	3.59608	3.14936	3.44951	3.76689	3.9784	4.1763	2.59487	3.52417	4.12379	3.67066
Gm10512	ENSMUSG00000117051	-1.60389	1.87e-06	5.80254	6.8286	6.59108	6.41427	6.35669	5.50108	6.91074	6.32933	6.54074	6.38084	4.33526	4.33929	3.93097	4.59615	5.74585	6.01611	5.67104	4.32782	4.37795	4.26942
Bhlhe41	ENSMUSG00000030256	-1.58754	5.84e-15	8.95318	8.94785	8.9154	9.25492	8.51117	8.56359	9.37673	9.08947	8.65766	9.11769	8.1291	7.35025	7.28054	7.58082	7.20711	6.23417	6.9593	8.14885	6.8849	7.2106
Zfp979	ENSMUSG00000066000	-1.58414	3.28e-34	11.3298	11.3924	11.495	11.0781	11.229	11.2025	11.6767	11.6299	11.1594	11.3933	9.5084	10.0384	8.93797	9.80436	10.3707	9.57966	9.73846	9.62154	9.76378	10.1064
Gm14267	ENSMUSG00000085682	-1.58298	1.53e-06	4.75639	5.09961	4.31238	5.31349	5.65594	5.44141	5.14076	4.92837	6.0765	4.94315	3.59608	4.08693	3.84668	3.66124	4.09332	4.43293	2.59487	4.32782	3.92549	4.09606
Fgf6	ENSMUSG00000000183	-1.58233	0.00795	3.84425	3.95311	3.92609	4.08798	3.3407	3.81689	3.43861	4.8812	3.25835	4.0379	3.00835	2	3.05795	2.78321	3.39706	3.34481	2	3.2266	2	3.67066
Atg16l2	ENSMUSG00000047767	-1.58021	0.000733	4.81658	4.29763	4.9574	4.17712	4.59363	4.22346	4.72695	5.0613	3.69044	5.26342	2.68434	4.33929	4.29133	3.66124	3.39706	3.21411	2.82008	3.38304	2	3.24169
Gm35818	ENSMUSG00000112549	-1.56832	0.000199	5.13291	5.09961	4.72257	4.62018	5.11499	4.29264	4.67269	5.01834	5.2678	4.80198	4.21467	3.86368	4.0106	4.27653	3.9784	2	3.60471	3.52417	3.4218	2
Gm30340	ENSMUSG00000104411	-1.56715	4.41e-07	5.46921	5.34177	5.66308	5.83563	6.35669	5.99185	5.01556	6.44739	6.21272	5.86994	3.86004	4.50325	4.0106	3.66124	4.71246	4.59929	4.6096	5.13305	5.31552	3.54134
F630040K05Rik	ENSMUSG00000097727	-1.56176	5.68e-16	7.77685	7.78261	7.50262	7.4885	7.58728	7.52227	7.48357	7.67133	7.99208	7.59437	6.62477	6.1904	5.53646	6.50009	6.0603	6.90878	5.27437	6.07157	5.39444	5.89922
Mas1	ENSMUSG00000068037	-1.558	0.000138	4.05879	5.83956	5.0819	5.49781	4.74267	5.58621	4.43261	4.72964	5.53367	5.82199	3.86004	4.01628	5.0252	3.66124	3.9784	4.43293	3.72094	2.85127	3.69551	2.86303
Daam1	ENSMUSG00000034574	-1.55671	1.06e-103	13.2574	13.074	13.0537	13.2148	12.9722	12.8896	13.1919	13.0476	13.0252	13.3417	11.4724	11.2814	11.584	11.384	11.5561	11.3627	11.6112	11.9161	11.6559	11.6486
Acsm3	ENSMUSG00000030935	-1.55608	0.000726	3.95551	4.2189	4.24295	4.48706	4.59363	5.58621	4.49648	4.97406	5.49856	4.27004	2.85542	3.49939	4.15779	3.42344	3.39706	2.91072	3.01484	2.61923	4.72188	3.54134
4833422M21Rik	ENSMUSG00000097619	-1.5536	0.00358	4.15517	3.95311	3.63235	5.14696	4.17102	3.71976	5.21857	5.46483	4.51943	5.33349	3.38878	2.68623	3.05795	4.0441	2	4.1763	2.82008	3.05111	4.29811	3.89898
Pigh	ENSMUSG00000021120	-1.55184	3.31e-05	5.35209	5.81301	5.63626	5.83563	5.65594	6.2571	5.72449	5.46483	6.79341	6.08834	4.69213	3.78086	4.63074	5.40773	4.39162	5.22648	3.33971	3.87982	5.14343	2.86303
Pcdhb15	ENSMUSG00000047033	-1.54937	0.00944	4.55912	2.60616	3.92609	4.26106	4.09911	2.93925	3.67778	5.10302	3.92008	4.40634	3.68953	3.49939	3.20061	2	3.71681	2.52606	3.1864	2.61923	2.87939	2.62845
Hoga1	ENSMUSG00000025176	-1.54166	0.00525	3.59214	3.8524	3.11554	3.99297	3.3407	3.38166	3.88287	3.15351	3.80982	4.0379	2.85542	2.68623	2.28261	3.42344	2.40787	2.28688	2.32788	3.65271	2.6413	2.62845
Krt78	ENSMUSG00000050463	-1.54156	0.000682	6.4603	4.75365	4.72257	4.48706	5.46889	5.69242	5.80237	6.01652	5.46257	4.6455	4.08309	2	4.2261	4.34637	4.63869	4.88359	3.9286	3.38304	3.92549	4.69131
D030055H07Rik	ENSMUSG00000086296	-1.54125	0.00767	4.33054	4.37228	3.92609	3.66343	4.23952	4.1508	4.43261	4.22454	4.4476	4.46995	3.27277	3.27571	3.75716	2	2.72548	2	4.0222	2	4.02805	2.86303
Fstl1	ENSMUSG00000022816	-1.53879	7.76e-05	6.55167	7.62362	8.28552	7.25254	7.56076	6.86859	7.76216	7.7782	6.12335	7.2852	5.42107	4.45064	5.84964	6.4051	4.47876	4.79491	6.29479	5.48351	6.13028	7.409
Gm7672	ENSMUSG00000097086	-1.5347	3.76e-10	5.31084	5.81301	4.868	5.35229	5.49714	5.47156	5.32794	5.36548	5.53367	5.82199	4.64624	3.78086	4.57943	4.27653	3.9784	3.77397	3.9286	4.54214	4.02805	3.39928
Arhgap24	ENSMUSG00000057315	-1.5286	0.00457	5.43122	4.80845	5.74068	5.49781	4.17102	5.21066	3.88287	6.25725	5.30891	6.18627	3.00835	4.15427	4.77455	2	4.56094	2.91072	3.8285	5.13305	4.02805	4.42417
Crnkl1	ENSMUSG00000001767	-1.52273	3.72e-65	13.6854	13.8134	13.6618	13.7942	13.733	13.6834	13.7541	13.8127	13.816	13.8991	11.9509	12.4105	12.5382	11.8616	12.0832	11.8519	12.1255	12.6237	12.2627	12.488
Tril	ENSMUSG00000043496	-1.51378	1.49e-16	8.14282	8.0447	7.96821	7.62941	7.65781	8.1675	7.90433	8.20433	8.30313	8.687	6.12002	6.77576	7.0169	7.16375	6.94168	6.83286	5.80875	6.47082	6.15315	6.36824
Zc3hav1	ENSMUSG00000029826	-1.51366	1.67e-14	6.82507	6.8418	7.25184	7.12392	7.55405	7.52227	6.74971	7.53319	6.79341	6.98125	5.94155	5.55586	5.82782	5.40773	5.84758	6.25093	4.78007	5.92653	5.097	5.89922
Dsel	ENSMUSG00000038702	-1.5102	4.93e-05	6.12164	6.30737	6.59108	6.45048	5.79897	5.9709	6.29074	6.18139	6.5058	6.47686	3.86004	4.74087	5.06305	4.0441	4.39162	6.62991	4.83269	3.77073	4.59397	4.42417
E130008D07Rik	ENSMUSG00000117011	-1.50942	9.09e-08	7.29588	6.50279	7.09323	6.10916	6.72246	6.66189	6.4764	6.6857	6.57485	7.5061	4.86234	4.15427	5.20523	6.32086	5.67381	5.89333	5.15546	4.8409	4.8947	5.78959
Tent5d	ENSMUSG00000073007	-1.50417	0.00029	6.3218	5.96547	6.44417	6.13164	6.58444	3.90789	5.3965	6.49518	6.79341	6.93692	5.90305	4.01628	4.57943	4.99445	4.71246	3.77397	5.61204	5.17647	4.948	3.54134
Heatr5a	ENSMUSG00000035181	-1.50211	2.62e-198	10.7651	10.7638	10.6846	10.8076	10.8522	10.8031	10.7304	10.7985	10.7926	10.8434	9.46115	9.21726	9.20878	9.2743	9.44161	9.41461	9.20174	9.10252	9.42154	9.08283
Map3k2	ENSMUSG00000024383	-1.49747	0.0069	8.36566	7.9071	8.25499	7.52292	7.11771	8.26108	8.5144	7.83501	9.08202	8.00192	5.8433	6.39914	5.73708	7.33673	6.49595	8.79152	4.0222	4.99436	5.50526	6.07306
Poldip3	ENSMUSG00000041815	-1.48717	3.12e-53	10.2333	10.3502	10.3376	10.2756	10.089	10.2183	10.4409	10.2512	10.0602	10.0436	8.34197	8.65081	8.8568	8.93217	9.01209	9.05525	8.43857	8.37067	8.66891	9.01443
Gm15298	ENSMUSG00000086907	-1.4867	0.00164	5.03497	4.69668	4.5026	3.99297	3.57079	4.07428	4.67269	4.29823	5.66615	5.03012	3.00835	3.49939	3.20061	4.0441	3.20596	4.70041	3.33971	2.61923	3.56514	2.86303
Creg2	ENSMUSG00000050967	-1.48243	8.03e-05	3.95551	5.86564	5.46391	5.35229	5.88701	5.6135	5.36263	6.51076	6.21272	6.04722	3.38878	5.1892	4.08607	4.47666	4.29887	4.31032	5.38422	4.54214	3.56514	4.00088
4930537H20Rik	ENSMUSG00000105350	-1.48218	0.000745	4.48688	4.51091	3.73705	3.89127	4.42741	4.54028	3.97543	4.8812	4.71565	4.80198	4.44653	2.85767	3.44951	2.97179	2.72548	3.94858	3.01484	3.38304	2.6413	2.86303
Sh3tc1	ENSMUSG00000036553	-1.47474	0.00356	5.57753	5.41423	4.9134	4.41559	4.8341	4.6498	3.88287	4.43519	5.22548	5.4326	4.21467	3.39188	4.35374	4.47666	4.19975	3.34481	3.47829	2	2	4.18534
1810058N15Rik	ENSMUSG00000117861	-1.46084	0.00656	4.62792	4.44326	4.24295	4.90748	4.02343	5.3141	4.55764	4.72964	4.11813	2.77979	2.85542	3.59944	3.33042	3.86533	3.56578	3.57529	2.82008	2	2.6413	4.49573
Gm8873	ENSMUSG00000111968	-1.45515	0.00287	4.48688	3.35986	4.17002	4.08798	3.46033	3.10226	4.14444	3.97779	4.37202	4.1195	3.38878	3.01087	2.51882	4.0441	2.40787	2.91072	2.82008	3.05111	2.87939	2.62845
Rgs7	ENSMUSG00000026527	-1.45031	0.00272	4.33054	4.2189	4.67064	4.08798	4.59363	4.35865	2.31542	3.88518	4.29225	4.98729	3.68953	2.68623	3.66172	2.97179	3.20596	3.67805	3.47829	2.61923	2.6413	3.54134
Gm28923	ENSMUSG00000100340	-1.44871	0.00177	4.05879	3.62705	3.83467	3.89127	3.57079	4.35865	3.78396	4.43519	4.29225	4.75168	3.14661	2.26667	2.51882	3.54723	3.39706	3.07037	4.0222	2.61923	2.87939	3.24169
Cstf2t	ENSMUSG00000053536	-1.44701	1.57e-14	8.69715	8.58164	8.79324	8.99479	8.36169	8.37711	9.21292	8.63239	9.07011	9.46268	7.25652	7.36454	7.48954	7.57356	7.53652	8.31358	6.80982	7.41091	7.13519	6.82248
Gm49132	ENSMUSG00000115207	-1.44243	7.87e-11	6.82507	6.96752	6.8581	7.17891	5.7761	5.81504	6.91074	7.11071	6.99581	6.89118	5.50059	5.25204	5.615	5.07894	5.59798	5.87182	5.51877	5.21862	4.72188	5.70153
Sgpp2	ENSMUSG00000032908	-1.44216	1.02e-06	6.40256	5.05499	5.81432	5.10214	6.32552	6.64876	6.0776	6.41463	5.30891	5.22706	4.7366	3.942	5.13589	4.34637	5.03351	4.65074	4.88346	4.32782	4.65934	4.56391
Prkd1	ENSMUSG00000002688	-1.43316	2.17e-82	10.7954	10.7776	10.8521	10.6961	10.7539	10.8426	10.9097	10.7485	10.9398	10.8775	9.56345	9.31799	9.31847	9.11586	9.81045	9.33625	9.35126	9.51352	9.02567	9.43883
Olfr1043	ENSMUSG00000075201	-1.43062	0.00119	3.59214	4.29763	4.24295	4.26106	3.76918	3.61562	3.97543	4.14689	4.0225	3.65564	3.00835	3.49939	2.72175	3.76689	3.20596	2.28688	2.32788	3.38304	2.87939	2.86303
Bcl2l15	ENSMUSG00000044165	-1.42583	0.00873	4.9299	4.44326	3.39697	4.90748	4.23952	4.54028	4.22205	4.29823	4.4476	4.89761	2	3.27571	3.05795	4.59615	3.56578	2.91072	3.60471	3.87982	2	3.67066
2310003L06Rik	ENSMUSG00000007457	-1.42363	2.18e-07	6.1453	6.24913	6.28058	5.96642	6.32552	6.43592	6.1784	6.49518	6.43328	6.70547	5.6241	4.55401	4.98634	4.53764	5.67381	5.38678	5.41905	3.52417	5.23204	3.78933
Aen	ENSMUSG00000030609	-1.42361	2.24e-10	8.42002	8.69505	8.91261	8.63064	8.11968	7.95989	8.76186	8.6536	8.74639	8.75561	6.2016	6.34252	6.96786	7.49116	6.79658	8.23148	7.00587	6.78319	7.49885	7.43654
Kank1	ENSMUSG00000032702	-1.41857	7.93e-07	8.51843	8.69141	8.83512	9.21863	7.95631	8.56008	7.07663	7.35473	7.52694	7.55091	7.33092	6.76502	7.80643	6.61773	6.95694	6.82168	6.27591	6.18221	6.78593	6.70661
Gm42900	ENSMUSG00000106671	-1.41358	0.00124	4.62792	3.74412	4.7727	4.26106	4.36746	3.90789	4.49648	4.43519	5.22548	4.98729	2.85542	3.01087	3.20061	4.0441	2.98563	4.54594	2.82008	3.05111	3.92549	3.24169
Tor3a	ENSMUSG00000060519	-1.41036	0.0014	5.3922	5.41423	5.58106	4.95866	4.30491	5.28044	5.67014	5.85499	6.05249	5.66778	3.59608	4.45064	3.66172	4.7065	3.56578	5.38678	2	4.24866	4.83936	3.89898
B230354K17Rik	ENSMUSG00000097119	-1.40529	8.47e-06	6.55167	6.46917	6.65928	6.50315	6.69832	5.90615	6.77569	6.38111	6.65676	6.52258	5.18473	4.98238	4.90531	5.62	5.84758	6.20004	2.82008	4.945	4.45361	5.15632
Adra2b	ENSMUSG00000058620	-1.40194	0.000418	5.08477	5.1429	5.26815	5.80799	5.22043	5.74272	3.78396	4.92837	6.29688	5.9613	5.01457	4.28021	3.75716	4.85765	3.85353	4.83993	4.11009	3.38304	3.92549	3.24169
Peli2	ENSMUSG00000021846	-1.40166	0.000194	7.34779	5.83956	7.10306	6.90654	6.22775	8.61175	7.29889	6.52618	6.43328	7.83682	5.15226	4.86667	5.09993	6.0339	6.27029	6.16508	6.05009	6.91721	5.93293	5.15632
Gpr12	ENSMUSG00000041468	-1.39813	1.67e-07	4.69358	5.1429	5.88439	5.91552	5.9291	5.55839	5.29239	5.61657	5.78747	5.36729	5.11905	4.33929	4.29133	3.95748	4.19975	3.77397	4.11009	4.66916	4.59397	3.89898
A330033J07Rik	ENSMUSG00000097622	-1.39612	0.00198	4.24552	5.51652	5.46391	3.99297	5.79897	5.64029	4.8297	5.29524	3.69044	4.19673	4.08309	4.15427	3.05795	4.75866	3.9784	3.77397	3.47829	3.98124	4.12379	2.62845
Mylk3	ENSMUSG00000031698	-1.39448	0.00202	4.05879	5.67237	5.23277	5.23263	5.11499	5.66659	5.36263	5.39936	3.80982	4.85059	4.59884	4.01628	4.63074	4.47666	2	3.34481	3.9286	2.85127	3.69551	4.42417
Ovol1	ENSMUSG00000024922	-1.39324	1.05e-09	7.06726	7.1902	6.8581	7.58938	7.02374	7.04935	6.85092	7.01561	7.06944	6.29564	6.35211	5.08949	5.78317	5.87757	5.63639	5.38678	5.78224	5.64677	4.29811	6.24904
Olfr247	ENSMUSG00000095608	-1.39251	0.00139	4.05879	3.35986	4.01207	3.66343	4.54033	3.61562	4.97129	4.43519	3.4172	4.1195	2.4902	3.27571	3.20061	3.28802	2.72548	3.34481	3.47829	3.2266	3.0837	3.39928
Rab24	ENSMUSG00000034789	-1.39199	0.00158	4.33054	4.37228	4.56082	4.48706	5.00124	4.93585	4.29571	3.56524	4.0225	5.03012	3.00835	3.942	3.44951	4.0441	2.40787	3.77397	3.1864	3.87982	3.81508	2
Klhl21	ENSMUSG00000073700	-1.37801	0.000605	6.89652	6.70407	7.11282	7.08989	6.10462	6.63551	6.66886	6.47942	8.1304	7.77521	4.97799	5.01898	5.48162	6.56011	5.78056	7.31176	4.27128	5.13305	5.39444	5.01733
Trim67	ENSMUSG00000036913	-1.37269	0.00274	4.48688	5.44914	5.81432	5.05588	5.11499	6.30811	5.72449	4.83242	5.46257	5.11215	3.00835	2	3.66172	4.53764	4.63869	4.31032	4.88346	4.8409	4.59397	4.09606
Slc5a3	ENSMUSG00000089774	-1.36648	8.26e-10	8.30392	8.13322	7.97358	8.21782	8.09217	8.28674	8.57482	7.9308	8.75385	8.53172	6.95156	6.95642	6.2775	7.31947	7.18136	8.06131	6.25678	6.81101	6.17567	6.47833
Dock11	ENSMUSG00000031093	-1.3663	0.000222	8.65244	10.3421	7.81518	9.00091	8.20352	8.99311	7.54527	9.22554	7.83909	7.89011	7.3878	8.19129	7.64735	7.6923	7.11491	6.36314	7.1267	7.18507	7.56004	7.67871
Htr7	ENSMUSG00000024798	-1.36301	7.82e-12	6.58665	6.78828	7.22509	7.17891	7.47102	7.07902	7.04495	7.09012	6.85022	7.16543	6.13671	5.28246	5.13589	6.11618	6.24565	6.20004	5.83479	5.33814	4.83936	5.84544
Gm12845	ENSMUSG00000108127	-1.35984	4.86e-05	5.31084	4.69668	6.17271	5.62998	6.55786	6.27431	5.4936	6.05954	5.66615	6.08834	4.7366	5.22096	4.29133	5.11939	4.63869	4.70041	5.45306	3.77073	3.81508	3.67066
Slc30a2	ENSMUSG00000028836	-1.35142	4.63e-06	5.832	7.22083	7.56084	7.56481	6.34119	6.13056	7.44363	6.44739	6.99581	7.54354	6.44884	5.05467	5.87113	6.26786	5.38889	5.15702	6.15713	5.73654	5.27439	5.32299
Klhl23	ENSMUSG00000042155	-1.34771	0.00649	5.13291	3.8524	6.28058	6.45048	4.74267	6.40502	5.29239	5.0613	4.4476	3.54185	3.27277	4.65046	4.41356	4.47666	4.84956	4.79491	3.33971	3.87982	4.37795	3.78933
Selenoo	ENSMUSG00000035757	-1.34654	0.00505	6.23625	5.98938	5.12113	5.75106	5.9291	5.83837	6.03522	5.10302	5.63415	5.36729	4.86234	4.82595	4.08607	4.65238	4.91352	5.19217	4.78007	2	5.04902	2
Slc2a13	ENSMUSG00000036298	-1.34413	1.01e-13	6.62081	6.59919	7.00162	6.8669	6.73437	7.64639	6.92241	6.89017	7.30105	7.06603	5.78096	6.28358	5.78317	5.64793	5.19664	5.50332	6.09386	5.48351	5.60817	5.43645
Mars2	ENSMUSG00000046994	-1.34145	1.64e-13	7.30641	6.8286	7.04306	7.25254	6.68611	7.3051	7.36026	7.05866	7.84609	7.04529	5.88341	5.72045	5.53646	5.62	5.74585	6.48153	6.23739	5.67732	5.57468	6.34904
Gm43574	ENSMUSG00000106285	-1.3364	3.72e-05	7.25296	8.19623	8.44472	7.77929	7.01399	7.02922	8.64695	7.30197	8.81578	8.50919	6.27882	7.60016	5.99378	7.31076	5.94261	7.07807	6.56742	5.44852	7.20253	6.56406
Tspan18	ENSMUSG00000027217	-1.33507	3.57e-05	6.21404	6.05883	6.45955	5.66122	5.44007	5.74272	6.32632	5.80531	6.93145	7.00292	5.08506	4.55401	4.2261	5.30624	4.29887	6.111	4.6096	4.32782	5.27439	5.24206
Olfr247	ENSMUSG00000094632	-1.33485	0.00221	4.05879	3.35986	4.0932	3.66343	4.36746	3.50338	4.87846	4.29823	3.4172	4.0379	2.4902	3.27571	3.05795	3.28802	2.72548	3.34481	3.47829	3.38304	2.87939	3.39928
Gripap1	ENSMUSG00000031153	-1.32686	0.000414	7.56511	6.36334	7.67066	7.59748	6.46078	7.46349	7.39418	7.47082	6.57485	7.32874	3.14661	6.87891	6.43011	5.99094	4.71246	6.26751	5.34852	6.3622	5.67292	6.34904
Chrna5	ENSMUSG00000035594	-1.32545	0.000438	4.33054	4.69668	5.4941	4.90748	5.94969	5.28044	4.55764	5.52745	4.20782	5.46419	4.77974	4.28021	3.55951	3.28802	2.98563	3.86392	4.11009	4.60705	3.81508	4.18534
Amigo1	ENSMUSG00000050947	-1.31913	1.52e-07	5.3922	5.30413	5.68941	5.80799	5.41067	6.13056	6.0776	6.05954	6.02807	6.5375	4.21467	5.01898	4.471	5.23438	3.9784	4.96714	4.11009	5.04209	4.72188	4.75102
Map2k6	ENSMUSG00000020623	-1.3114	2.64e-05	7.0796	7.52889	7.8795	7.25254	6.98436	7.9652	5.69757	7.1209	6.62455	8.77147	6.27882	6.41296	5.89231	5.8296	6.83011	5.91454	6.31342	6.68138	5.82311	5.9763
Ak7	ENSMUSG00000041323	-1.30497	2.76e-10	6.16858	6.64508	6.19126	6.46825	7.03341	6.79897	6.86308	6.08057	6.02807	6.66527	5.08506	5.72045	4.90531	5.59152	5.4762	5.35612	4.93251	5.82104	5.097	4.80836
Grid2ip	ENSMUSG00000010825	-1.30449	1.92e-07	5.91693	6.16764	5.81432	6.7263	6.71044	5.9709	6.30864	6.08057	5.81628	6.27798	4.39197	4.21862	5.66508	5.27075	5.29597	4.83993	5.19619	4.16491	5.46926	4.91663
Lingo2	ENSMUSG00000045083	-1.30431	3.17e-16	9.28148	8.94785	8.76875	8.80507	8.99999	8.98268	8.49498	9.02311	9.12006	9.0068	7.74425	6.74332	8.17811	8.22917	7.80453	7.24638	7.37753	7.66828	7.77437	7.33288
5430440P10Rik	ENSMUSG00000115548	-1.30344	0.000653	4.98339	5.34177	5.30267	4.6824	4.74267	4.35865	4.55764	4.14689	5.38779	4.46995	3.49615	3.39188	3.20061	4.75866	3.71681	4.43293	4.0222	3.05111	3.92549	3.06474
Kcng3	ENSMUSG00000045053	-1.30283	2.8e-07	6.74989	6.86784	6.88113	6.7842	6.80388	7.1366	7.10764	6.93706	7.29082	7.30278	5.67068	6.05598	5.0252	5.99094	6.67268	6.28389	5.98183	4.60705	5.14343	4.75102
Slc16a9	ENSMUSG00000037762	-1.29831	0.00358	5.26837	6.18845	5.15931	5.46278	5.57872	5.55839	4.06241	5.55777	5.60143	5.33349	2	4.74087	4.57943	3.66124	4.29887	5.35612	4.0222	4.72871	3.81508	4.09606
Ccnd2	ENSMUSG00000000184	-1.29478	0.00138	12.1607	11.1906	11.5122	12.4684	11.3992	11.9871	12.4492	11.4865	12.7881	11.0726	9.48904	10.7977	9.72634	11.9364	10.4252	11.7772	9.02647	10.3564	10.4384	9.87266
Gm8935	ENSMUSG00000095661	-1.29439	1.27e-25	7.26381	7.44491	7.40271	7.42623	7.15366	7.19197	7.02343	7.29299	7.21714	7.43616	5.96043	5.7425	5.80567	5.92399	5.67381	6.40868	6.19782	6.52221	5.95912	6.04947
Elf3	ENSMUSG00000003051	-1.28983	2.69e-09	8.94983	8.73803	9.26316	9.1597	8.93177	9.15975	9.42472	8.97617	9.74153	9.85249	8.2757	8.4308	7.96975	7.00006	8.28739	7.41207	8.75034	7.14192	7.58549	7.98881
Dppa4	ENSMUSG00000058550	-1.28959	0.000123	7.56511	7.1902	7.33759	6.83986	6.41709	6.46618	6.59785	7.57826	6.0765	6.75738	6.47532	5.82748	5.82782	5.56247	5.4332	3.57529	6.58286	5.64677	4.83936	5.76083
Zfp516	ENSMUSG00000058881	-1.2879	9.38e-15	8.15453	8.3611	8.32385	8.66186	8.13325	8.21728	8.3251	8.40945	8.67742	8.20249	7.30162	7.16674	7.00723	6.95606	6.45356	7.9059	6.67221	7.23726	6.36391	7.18917
Nr2c1	ENSMUSG00000005897	-1.28744	2.09e-07	7.93454	8.05606	7.82709	7.47098	7.52003	7.15529	7.11783	7.06922	7.80357	7.12649	7.08654	6.94696	6.66973	6.07563	5.4762	5.55824	6.45442	5.79342	6.32415	5.50743
F930017D23Rik	ENSMUSG00000075184	-1.28649	0.000937	4.41082	4.57553	4.24295	4.6824	4.02343	4.89195	4.97129	4.78195	4.99297	5.36729	3.14661	3.14936	4.29133	4.20314	2.72548	3.86392	3.33971	4.076	4.45361	2.86303
Slco4c1	ENSMUSG00000040693	-1.28591	0.00493	6.4603	6.8418	7.56795	6.85344	7.80632	6.46618	3.97543	6.8782	6.33718	7.35425	5.99745	3.693	5.30336	6.37199	6.81344	5.50332	4.83269	4.60705	6.0594	5.32299
Miga2	ENSMUSG00000026858	-1.28511	3.57e-05	5.50623	5.00893	5.15931	5.42688	5.28667	4.89195	5.32794	4.83242	6.14622	5.61248	4.54984	3.693	3.55951	5.03731	4.39162	4.83993	4.19294	4.16491	3.81508	3.54134
Zfp667	ENSMUSG00000054893	-1.28463	1.94e-11	6.71869	6.68955	7.00162	6.63486	7.11771	6.9671	6.62667	6.69936	6.82209	6.58136	5.52615	5.90774	5.64026	5.70221	5.29597	6.16508	4.6096	5.51767	4.72188	5.95106
Nes	ENSMUSG00000004891	-1.28456	2.83e-06	7.1861	7.92581	6.73708	7.13509	7.02374	6.97764	7.32551	7.24721	6.97041	8.18838	6.99797	5.94625	6.21163	6.09604	6.24565	6.16508	4.6096	6.41753	5.23204	5.92537
Gm45875	ENSMUSG00000110698	-1.28445	0.000801	4.41082	4.04726	4.5026	5.39007	5.18613	4.84666	5.14076	3.88518	5.04256	4.46995	4.39197	3.39188	4.0106	3.13855	2.98563	4.37293	4.0222	3.65271	3.56514	3.06474
Slc9a5	ENSMUSG00000014786	-1.28352	0.00615	3.7237	4.04726	5.23277	4.79932	3.859	5.21066	4.72695	4.97406	5.13692	4.80198	2	3.59944	3.84668	3.42344	4.19975	4.31032	2.82008	4.32782	3.56514	4.00088
Ebf2	ENSMUSG00000022053	-1.28275	0.00147	5.26837	5.44914	5.33639	6.01559	5.52485	5.28044	5.10022	4.43519	4.71565	5.84617	3.14661	4.90628	2.72175	4.12581	5.14429	3.67805	4.78007	3.65271	4.37795	4.49573
Daam2	ENSMUSG00000040260	-1.27866	0.00243	6.02291	4.44326	6.07622	5.83563	4.96123	5.53002	6.32632	4.72964	5.53367	6.3973	3.59608	4.60304	4.08607	4.65238	4.78264	5.91454	3.33971	4.16491	4.8947	4.00088
Hykk	ENSMUSG00000035878	-1.27839	5.08e-10	6.04824	6.88068	6.72441	6.71146	6.87019	6.51041	6.25425	6.7396	6.45176	6.5075	5.73785	4.82595	5.4534	5.72861	5.4762	6.12925	5.07037	4.89389	5.04902	4.91663
Mfhas1	ENSMUSG00000070056	-1.27732	3.64e-09	6.78043	6.81529	6.36469	6.9827	6.98436	7.01905	6.25425	5.80531	6.80782	6.55227	5.80204	5.42563	4.81947	5.44004	6.0603	5.66218	5.51877	5.25957	5.67292	4.62902
Gm6858	ENSMUSG00000109025	-1.27587	0.000412	4.05879	4.44326	4.31238	4.6824	4.02343	4.6498	4.43261	4.29823	4.65316	4.19673	4.08309	3.27571	2.72175	3.76689	3.71681	4.02855	3.1864	2.85127	2.87939	3.24169
Epha10	ENSMUSG00000028876	-1.27508	3.22e-05	7.06726	6.68955	6.9481	6.91952	7.09016	7.09847	7.08704	7.28395	7.16211	7.452	4.7366	5.15672	5.66508	6.57473	5.91162	7.21254	6.02769	5.13305	4.83936	5.36181
Pif1	ENSMUSG00000041064	-1.27443	1.28e-07	7.27458	6.81529	6.77447	7.17891	7.40546	6.79897	7.24413	6.80425	7.2063	6.89118	5.21648	6.00216	6.2775	6.50009	5.81446	6.50967	5.02586	4.72871	5.90624	5.19983
Zbtb34	ENSMUSG00000068966	-1.2708	5.74e-08	9.54653	9.49903	9.46528	9.61937	9.43368	9.69018	9.88615	9.31479	9.96215	9.78062	8.03431	7.6535	8.51153	8.83226	8.16792	9.72175	7.70137	7.93797	7.69085	7.88602
Spata13	ENSMUSG00000021990	-1.26438	1.06e-11	8.32997	8.13858	8.53825	8.13124	8.00139	8.45461	7.93922	7.35473	7.8874	7.7562	7.02512	6.1904	7.02651	6.68666	7.4529	6.6803	7.29555	6.52221	6.21967	6.92972
St6galnac3	ENSMUSG00000052544	-1.26272	9.09e-08	7.52058	8.17553	7.98956	7.59748	6.78108	7.20996	8.04979	7.22848	6.16873	7.52119	6.52688	6.56918	5.82782	6.54533	6.0603	6.12925	6.80982	6.11685	6.17567	6.02549
Serhl	ENSMUSG00000058586	-1.26094	1.3e-15	7.99439	8.46283	8.08192	8.03913	8.16881	8.22172	8.03373	8.02605	8.17556	7.83682	7.01613	6.89868	6.17753	7.02156	7.4529	6.25093	6.43753	7.20617	6.58189	7.23171
4931414P19Rik	ENSMUSG00000022179	-1.26056	0.000869	6.74989	5.73028	6.56287	6.19704	5.65594	5.01985	6.19774	5.55777	5.49856	5.72104	5.18473	4.86667	5.80567	4.85765	2.72548	4.83993	4.27128	4.60705	5.35552	3.78933
Myh14	ENSMUSG00000030739	-1.25909	0.000137	6.38279	7.49588	6.07622	6.75554	5.60492	6.29131	6.56843	5.55777	7.99838	7.09657	5.55127	4.69637	5.76031	5.62	5.59798	5.19217	5.83479	5.41266	5.60817	6.20702
Dync1i1	ENSMUSG00000029757	-1.25846	0.00235	5.17949	6.16764	6.45955	6.03956	5.90821	5.79134	5.61366	6.86614	5.95225	6.58136	4.49911	5.08949	2	5.27075	5.71027	4.49055	4.72546	4.72871	5.46926	5.54164
Rapgef3	ENSMUSG00000022469	-1.25816	3.62e-08	7.28527	8.0841	7.74159	8.11441	7.4495	8.19487	7.62602	7.42221	8.53306	8.33651	7.00708	6.65307	7.0169	6.67314	7.26955	6.25093	6.65769	7.11984	5.43233	6.18554
Fam120c	ENSMUSG00000025262	-1.25814	2.03e-14	8.12508	8.2467	8.55625	8.21782	8.60827	8.0121	8.69878	7.91331	8.5068	8.1549	6.55198	7.02099	7.23981	7.68558	6.81344	7.53353	7.2284	6.41753	7.04022	6.89043
Elfn2	ENSMUSG00000043460	-1.25805	2.55e-05	5.97089	5.64251	5.33639	5.59805	5.151	5.81504	4.87846	4.83242	5.69745	5.6404	3.68953	4.28021	4.35374	4.809	4.56094	4.24486	4.11009	5.41266	3.56514	4.18534
Chst4	ENSMUSG00000035930	-1.25535	8.01e-05	5.08477	5.30413	5.55265	5.19043	5.55204	4.97847	5.36263	5.36548	5.2678	5.18977	4.0125	2.68623	5.27139	3.66124	4.09332	4.31032	4.27128	4.54214	3.81508	4.34887
Lpin3	ENSMUSG00000027412	-1.25236	2.1e-06	6.04824	6.71845	6.31481	6.61904	6.99431	6.52486	5.32794	6.98247	6.41457	6.94813	5.78096	5.67531	5.87113	5.19706	5.14429	4.83993	5.07037	6.02483	4.59397	4.91663
Zim2	ENSMUSG00000108113	-1.24838	3.61e-07	6.40256	6.86784	6.45955	6.03956	5.90821	6.62213	6.9794	6.3468	6.59161	7.02426	6.03354	5.1892	4.86303	5.62	5.74585	5.38678	4.27128	4.72871	5.70423	5.60774
Cntn1	ENSMUSG00000055022	-1.24362	2.66e-36	9.31055	9.09287	8.9835	9.01004	9.16537	9.20755	9.20099	9.16281	9.20419	9.1832	7.84417	8.0348	7.92934	7.94393	7.65352	7.27125	7.8745	8.35658	7.94136	8.15828
Hsd3b6	ENSMUSG00000027869	-1.24266	0.000866	4.62792	4.04726	5.30267	5.19043	4.17102	4.1508	4.87846	4.36833	5.53367	5.58402	3.27277	4.15427	4.35374	3.95748	3.39706	3.67805	3.1864	4.24866	4.21358	3.89898
Gm4926	ENSMUSG00000086909	-1.23578	0.00167	5.17949	6.50279	6.11559	6.2596	6.21079	5.71779	4.55764	5.61657	5.78747	4.75168	4.97799	3.693	4.63074	4.0441	5.78056	4.49055	3.72094	5.08828	3.81508	5.15632
Tekt4	ENSMUSG00000024175	-1.23286	0.00183	5.832	6.24913	5.79019	5.59805	5.57872	5.88391	5.4296	5.83036	5.63415	5.52535	4.94046	4.39604	5.13589	4.65238	3.71681	4.70041	4.19294	5.90087	2	4.18534
Gm904	ENSMUSG00000096641	-1.23217	1.95e-06	6.02291	6.08126	5.81432	6.7842	5.8655	5.81504	6.03522	6.7129	6.43328	6.31309	4.54984	5.7425	4.2261	5.07894	4.84956	4.96714	4.48363	5.37588	5.82311	5.01733
Psmb11	ENSMUSG00000072423	-1.22914	0.00752	3.95551	4.13563	4.9574	4.95866	3.57079	3.99348	5.01556	4.83242	4.11813	5.89333	4.39197	3.01087	3.44951	4.12581	3.85353	3.67805	2.82008	4.24866	3.69551	3.39928
Dner	ENSMUSG00000036766	-1.22611	0.00945	4.87435	5.37845	4.7727	4.90748	4.74267	5.37916	4.8297	4.56026	4.58784	5.26342	4.08309	4.01628	3.75716	4.99445	2	4.02855	2	4.54214	3.4218	4.18534
Aste1	ENSMUSG00000032567	-1.22071	2.16e-21	7.56511	7.7268	7.48017	7.39869	7.67646	7.86655	7.33427	7.38041	7.69144	7.88429	6.58884	6.41296	6.24494	6.8398	6.38753	6.62991	5.75523	6.26499	6.47702	6.44256
Gm10709	ENSMUSG00000074516	-1.21811	1.18e-19	6.53385	6.59919	6.67254	6.46825	6.59754	6.72582	6.66886	6.57146	6.23422	6.24199	5.57595	5.55586	5.30336	5.23438	5.4762	5.29275	5.61204	4.99436	5.54039	5.32299
Pnmal1	ENSMUSG00000041141	-1.21753	2.43e-05	7.37806	7.14833	7.55369	7.37062	7.10859	7.09847	7.45974	7.2657	8.01711	7.6572	5.96043	5.62871	6.03245	6.57473	6.34177	7.68927	6.07214	5.08828	5.46926	5.87258
Flrt1	ENSMUSG00000047787	-1.21609	3.29e-05	8.26125	8.02747	6.86966	8.3241	7.76044	7.82045	6.70986	7.01561	7.59501	7.86667	7.34535	5.34144	6.34049	6.7265	6.5573	6.87673	5.91018	5.95174	5.82311	7.22119
Prokr2	ENSMUSG00000050558	-1.21605	0.00485	3.95551	4.37228	4.37861	4.55515	4.54033	5.21066	4.87846	5.10302	3.56028	3.95141	4.21467	3.01087	3.05795	3.76689	4.39162	3.57529	2.82008	3.2266	4.12379	3.06474
Alppl2	ENSMUSG00000026246	-1.21497	8.09e-05	5.94416	6.46917	7.50262	6.52029	6.68611	6.63551	5.64218	6.6857	5.72809	6.69219	4.69213	4.74087	4.81947	5.87757	5.74585	4.31032	5.51877	5.70723	5.70423	6.02549
Il31ra	ENSMUSG00000050377	-1.21445	2.6e-23	9.51509	9.46532	9.49545	9.55222	9.85394	8.85414	9.55228	9.36495	9.15993	9.5462	8.31289	8.38598	8.57839	8.4633	8.08007	8.269	8.48862	7.99365	7.78905	7.93833
Gca	ENSMUSG00000026893	-1.21188	0.00929	6.3218	6.66005	6.54856	4.95866	6.12286	5.44141	6.4764	6.03819	5.60143	6.80748	4.69213	6.64138	3.66172	3.42344	4.47876	4.43293	4.93251	3.98124	5.79429	5.47238
BC147527	ENSMUSG00000094796	-1.21185	2.27e-10	5.88917	6.14652	6.48983	6.37713	6.14088	6.45113	6.01355	6.39797	6.10011	6.12831	4.97799	5.53074	4.77455	4.99445	4.84956	5.50332	4.27128	5.29939	4.78182	5.57507
B3gnt2	ENSMUSG00000051650	-1.21181	2.87e-05	10.6857	10.5978	10.6125	10.3506	10.4332	10.529	10.6883	10.3734	10.8249	10.3539	9.5164	8.96635	9.3741	9.53579	9.38069	10.6948	8.83016	7.9253	9.2033	8.0134
Mpped1	ENSMUSG00000041708	-1.2108	3.27e-09	10.0481	10.044	9.88399	10.2243	9.91934	10.143	9.74538	9.74853	10.0587	9.94632	7.78717	8.01228	9.07162	9.36963	7.90234	9.33035	8.75716	8.0933	8.81232	9.40902
Klk13	ENSMUSG00000054046	-1.21056	0.00392	4.05879	4.75365	5.15931	4.26106	4.54033	4.75158	4.67269	4.61896	4.58784	4.1195	4.0125	2.85767	3.44951	3.42344	2	3.57529	4.11009	2.85127	4.29811	4.42417
Tespa1	ENSMUSG00000034833	-1.20821	0.00243	3.95551	4.13563	3.92609	3.89127	3.94356	3.99348	4.06241	4.49908	4.4476	4.19673	2.68434	3.27571	3.84668	2.56622	3.39706	4.02855	3.1864	3.38304	2.87939	2.86303
Gm45819	ENSMUSG00000109904	-1.20053	0.0076	4.48688	4.37228	5.04159	3.99297	4.42741	4.59608	4.43261	4.56026	4.20782	4.19673	2.4902	3.693	3.55951	3.42344	2	4.65074	3.72094	3.2266	4.02805	3.06474
Rnf135	ENSMUSG00000020707	-1.1983	1.43e-05	6.34242	6.58357	6.57704	6.89345	6.37203	6.35738	6.27261	6.77874	6.41457	6.79512	4.77974	4.55401	5.95404	4.0441	5.03351	5.19217	5.98183	6.30466	5.73488	5.28309
Prickle2	ENSMUSG00000030020	-1.19766	0.000224	9.25454	9.12561	9.49731	9.21863	8.90829	9.20755	9.25968	9.01493	9.80218	9.81164	6.89382	7.7708	8.10743	8.8353	8.45795	9.52385	7.20862	7.59817	7.40668	7.4813
Eps8l2	ENSMUSG00000025504	-1.19514	0.00504	4.62792	6.01291	5.71528	5.66122	5.18613	6.0125	4.49648	5.43247	3.25835	4.69957	4.77974	4.39604	4.98634	4.27653	3.71681	3.86392	3.60471	3.77073	3.69551	4.80836
Maf	ENSMUSG00000055435	-1.19454	0.000803	6.44131	5.81301	6.24551	7.59748	6.69832	6.43592	4.97129	6.4635	7.71458	7.0557	5.05025	5.15672	6.40085	5.44004	4.71246	6.09252	4.88346	5.67732	5.98485	5.70153
Gm42875	ENSMUSG00000105271	-1.19128	0.000571	4.15517	5.86564	5.4941	4.95866	5.22043	4.89195	5.32794	5.25879	5.2678	5.49509	3.49615	3.39188	4.15779	4.99445	5.08996	4.02855	3.9286	4.16491	3.56514	4.62902
Cyp7b1	ENSMUSG00000039519	-1.18863	9e-07	6.4603	6.26881	6.4129	6.23905	6.63617	6.52486	5.85204	6.27561	5.87221	6.08834	5.15226	4.50325	5.13589	5.11939	6.24565	5.68703	4.78007	5.08828	4.59397	4.69131
F13a1	ENSMUSG00000039109	-1.18852	2.35e-05	6.3218	5.58089	6.73708	6.45048	6.51705	6.73827	6.4764	6.64391	6.43328	6.94813	6.2016	5.1892	5.27139	5.70221	3.71681	5.22648	5.86036	4.60705	5.87906	4.96786
Styx	ENSMUSG00000071748	-1.18819	2.92e-08	6.4603	6.80184	6.39701	6.69646	6.44636	6.42055	6.85092	6.8782	6.33718	6.84395	5.18473	5.28246	5.0252	5.44004	5.38889	6.46725	5.45306	5.04209	6.03497	5.01733
Adgrb1	ENSMUSG00000034730	-1.18734	0.000668	7.27458	7.12693	6.57704	7.64512	6.97435	7.15529	6.49215	5.97219	7.50056	7.0557	4.77974	4.45064	5.20523	6.76526	6.53714	6.05482	4.78007	5.67732	6.0594	6.73646
Vmn1r233	ENSMUSG00000045575	-1.18712	3.41e-05	5.74175	5.48322	5.95121	5.83563	6.27746	6.43592	6.56843	5.67306	6.31717	6.63784	5.05025	4.94483	4.35374	5.67533	5.74585	5.50332	3.72094	5.08828	4.72188	4.69131
Efna3	ENSMUSG00000028039	-1.18697	0.00233	4.24552	4.29763	4.67064	3.89127	4.02343	4.97847	4.61631	4.06482	4.58784	4.53087	3.86004	3.39188	3.05795	4.0441	3.85353	3.57529	3.01484	2	4.02805	3.67066
Zc3h12d	ENSMUSG00000039981	-1.17867	0.00421	5.86087	5.00893	5.33639	5.62998	5.38065	6.56736	5.01556	5.83036	5.92606	4.46995	4.21467	4.86667	5.13589	4.27653	5.63639	5.12099	3.1864	3.77073	3.92549	3.78933
Slc22a30	ENSMUSG00000052562	-1.17491	0.000105	5.46921	5.26548	5.30267	4.41559	5.55204	5.37916	4.87846	5.92644	5.66615	5.03012	3.86004	3.693	4.29133	3.95748	5.14429	4.83993	4.0222	4.076	4.02805	4.80836
Gm20043	ENSMUSG00000113410	-1.17259	1.07e-06	6.09759	6.74679	6.8347	6.94512	6.24451	6.37343	5.61366	6.44739	6.19089	6.16721	4.82163	5.1892	5.0252	4.27653	5.19664	5.71147	5.91018	5.48351	5.64091	5.36181
Gxylt1	ENSMUSG00000036197	-1.17151	3.18e-10	12.4709	12.3885	12.3575	12.4843	12.305	12.4199	12.5083	12.4912	12.6104	12.7676	9.57268	11.2393	11.2839	11.6226	11.4148	11.7342	11.2583	11.5831	11.25	11.3311
Scnn1b	ENSMUSG00000030873	-1.17141	1.41e-06	6.47904	5.94115	6.45955	6.71146	5.99001	6.70059	6.77569	6.64391	6.70376	7.31148	5.18473	5.22096	5.23869	5.44004	5.97295	5.99636	4.48363	5.04209	5.90624	6.0011
Tmem47	ENSMUSG00000025666	-1.17077	1.87e-06	8.73273	8.84675	8.52368	9.36335	8.38834	8.71301	9.29603	8.91014	9.17946	8.687	7.92326	8.35411	7.97473	8.20588	5.63639	7.87378	7.62137	7.28763	7.97385	7.02955
Padi2	ENSMUSG00000028927	-1.16904	4.18e-06	6.1453	6.46917	6.15392	6.45048	6.19363	6.43592	5.55488	6.03819	6.19089	6.0049	5.42107	4.82595	4.63074	5.34087	5.94261	4.83993	4.72546	4.24866	5.79429	4.34887
Myt1l	ENSMUSG00000061911	-1.16818	9.4e-10	6.25812	6.10334	6.03574	6.33901	6.24451	6.27431	6.55349	6.77874	6.47	6.70547	4.54984	5.15672	5.73708	5.50255	5.67381	5.68703	5.27437	4.99436	4.83936	5.24206
Zfp992	ENSMUSG00000070605	-1.1677	6.27e-08	7.24203	7.08315	6.50474	5.86275	6.4318	6.2571	6.52315	6.36406	6.39561	7.11659	5.80204	6.05598	5.30336	5.37469	5.71027	5.63689	5.61204	5.04209	5.18842	5.32299
Gm13146	ENSMUSG00000095054	-1.16675	0.00159	5.22461	4.75365	4.56082	4.17712	4.17102	4.07428	3.78396	4.49908	3.56028	4.69957	3.38878	3.49939	3.93097	3.42344	3.20596	3.07037	4.0222	3.65271	3.26263	3.78933
Akr1b8	ENSMUSG00000029762	-1.16664	1.06e-07	8.89156	9.65481	9.55573	8.41852	8.68702	9.3462	7.90433	9.36495	8.71995	9.05944	8.21019	7.63003	7.70235	7.5292	8.58613	7.607	7.70843	8.23864	7.21345	8.00116
Parp9	ENSMUSG00000022906	-1.16652	0.00319	5.43122	5.64251	6.17271	5.72173	5.55204	6.27431	3.30231	5.70049	5.42566	5.55498	5.01457	4.90628	4.57943	3.42344	4.19975	4.54594	5.11354	5.29939	4.02805	3.67066
Kcnj3	ENSMUSG00000026824	-1.16593	0.0096	4.81658	3.49963	5.23277	5.31349	5.04016	5.44141	5.4936	5.92644	6.25541	4.98729	3.86004	3.59944	3.66172	5.07894	3.20596	4.92597	3.1864	5.04209	4.5255	4.69131
Jade3	ENSMUSG00000037315	-1.16506	0.0053	5.71037	5.89125	5.58106	5.66122	5.65594	5.69242	6.30864	6.43111	7.15084	6.18627	4.86234	4.98238	4.08607	5.30624	4.71246	6.71696	3.9286	3.98124	4.65934	4.62902
Fam169b	ENSMUSG00000074071	-1.16326	2.82e-06	6.51581	6.56777	6.45955	6.52029	6.15868	6.71326	7.18721	6.7396	6.99581	6.3642	5.01457	5.72045	5.36526	6.11618	5.4332	6.53727	4.93251	5.51767	4.8947	4.96786
Epha7	ENSMUSG00000028289	-1.15799	0.00745	5.94416	5.70161	8.08192	6.31956	8.6654	7.60619	6.03522	6.69936	7.83909	7.67755	6.64824	6.94696	5.73708	5.40773	5.03351	5.61114	5.98183	6.11685	6.47702	7.19993
Klhl28	ENSMUSG00000020948	-1.15718	8.99e-34	9.74541	9.90633	9.87828	9.76126	9.83192	9.94105	9.98548	10.0352	9.55119	9.8101	8.85696	8.92115	8.55534	8.66809	8.21309	9.08127	8.51301	8.84439	8.71959	8.40127
Ldlrad4	ENSMUSG00000024544	-1.15678	1.3e-28	9.44293	9.3314	9.40498	9.51637	9.27141	9.07393	9.5857	9.42786	9.56398	9.36568	8.13327	8.13822	8.50811	8.28804	8.35805	8.74198	7.69428	8.11019	8.19938	8.16926
Zfp40	ENSMUSG00000002617	-1.15535	5.07e-10	7.04227	7.072	7.17005	7.23188	6.84842	6.9985	7.08704	7.5408	7.48271	7.29402	5.47457	6.1904	5.39524	6.15562	6.16911	6.95044	5.86036	6.13897	5.93293	5.95106
Asb13	ENSMUSG00000033781	-1.15415	0.00438	7.26381	6.93094	6.56287	6.31956	6.12286	6.595	6.81379	6.6857	7.34124	7.77521	4.7366	4.65046	5.84964	6.98918	6.24565	6.92976	4.34559	5.70723	5.18842	4.56391
Nwd1	ENSMUSG00000048148	-1.15413	1.47e-08	6.74989	7.00319	7.17937	7.11266	7.58728	7.07902	7.06615	7.31978	7.27015	6.78265	5.78096	6.6989	5.33464	6.37199	5.4332	5.97634	6.13635	5.61556	5.54039	6.61316
Gm10516	ENSMUSG00000097316	-1.1533	6.27e-05	5.86087	5.94115	4.61678	5.62998	5.65594	5.41062	5.90006	5.67306	6.19089	4.3398	4.59884	4.55401	4.86303	4.7065	5.08996	4.31032	4.66869	3.77073	4.45361	4.62902
C130032M10Rik	ENSMUSG00000097821	-1.14974	0.00295	5.3922	4.80845	6.33163	5.532	5.88701	5.79134	5.96922	5.83036	5.72809	5.22706	4.97799	3.86368	4.35374	5.50255	3.39706	5.89333	4.6096	3.77073	4.02805	4.26942
Pramel12	ENSMUSG00000046862	-1.14876	1.18e-40	9.4619	9.50319	9.36265	9.44862	9.72101	9.57689	9.60936	9.66742	9.43063	9.40078	8.24139	8.4874	8.56527	8.69511	8.68106	8.01299	8.25313	8.28401	8.2266	8.2439
Pwwp4-ps	ENSMUSG00000082629	-1.14817	0.00876	3.7237	4.69668	3.63235	4.17712	3.3407	3.99348	4.29571	4.14689	3.92008	4.80198	3.59608	3.693	3.75716	2.97179	2.98563	2.91072	2.32788	3.38304	3.26263	3.78933
Zfp697	ENSMUSG00000050064	-1.14812	0.00698	3.7237	5.18493	4.01207	3.89127	3.76918	5.3141	3.88287	4.29823	4.37202	4.80198	3.38878	3.942	3.33042	4.20314	3.56578	3.77397	2.82008	3.77073	3.26263	3.24169
Zfp804b	ENSMUSG00000092094	-1.14644	0.00341	5.3922	5.34177	4.7727	4.26106	5.7761	5.01985	5.4936	5.39936	5.38779	4.0379	4.7366	3.27571	3.33042	4.85765	4.56094	3.77397	4.83269	3.77073	3.4218	4.34887
Cysltr2	ENSMUSG00000033470	-1.14622	0.00162	6.55167	6.48608	6.50474	7.01932	6.40222	6.51041	7.2254	6.1419	6.94455	6.58136	5.71581	4.08693	5.76031	5.77999	3.39706	5.55824	5.64184	6.34328	4.37795	6.54732
Ttc30b	ENSMUSG00000075273	-1.14539	9.56e-06	5.13291	4.80845	5.30267	5.59805	4.96123	5.21066	5.01556	5.22139	5.09051	5.29888	3.68953	3.693	3.44951	4.7065	4.39162	4.74844	4.11009	4.24866	4.12379	4.49573
Grap2	ENSMUSG00000042351	-1.1446	0.00153	5.80254	5.73028	5.92928	5.31349	4.92009	5.58621	5.69757	5.01834	5.60143	5.66778	3.14661	3.942	4.63074	4.9047	3.56578	5.66218	4.6096	5.08828	4.37795	3.78933
Abhd14a	ENSMUSG00000042210	-1.14156	0.00251	5.80254	5.51652	5.23277	5.62998	5.96999	5.64029	5.61366	5.01834	6.05249	4.40634	4.39197	4.94483	4.35374	2	4.39162	4.59929	4.88346	5.21862	4.65934	4.42417
Gm7575	ENSMUSG00000117563	-1.14059	1.37e-11	7.13973	6.62994	7.02249	7.30292	7.18873	6.89107	6.70986	7.3109	7.63598	7.09657	5.47457	6.10786	6.21163	6.23141	6.34177	6.28389	5.93446	6.20335	5.70423	5.47238
Abtb2	ENSMUSG00000032724	-1.13968	9.59e-05	6.67058	7.5849	7.20697	7.9597	6.99431	7.46349	7.33427	7.05866	8.3082	7.84284	5.96043	6.51897	5.87113	6.88743	5.78056	7.6392	6.19782	5.44852	6.34417	6.11911
Gm14576	ENSMUSG00000084287	-1.13789	2.66e-05	7.01685	6.05883	6.4129	6.17557	6.68611	5.76724	6.30864	6.29374	6.47	7.32874	5.21648	5.1235	5.4534	5.8296	6.24565	4.74844	5.91018	4.60705	5.57468	5.06517
Arrdc4	ENSMUSG00000042659	-1.13624	0.00951	5.80254	6.1251	6.20957	5.88938	5.44007	5.44141	5.58457	5.85499	6.45176	5.74695	4.15038	3.59944	5.06305	5.59152	4.19975	5.58493	4.54799	5.58367	2	5.24206
Gm19434	ENSMUSG00000108239	-1.13319	0.000128	6.1453	5.1429	5.30267	5.35229	5.00124	5.347	5.67014	5.39936	5.87221	5.69466	4.33526	5.1235	4.68029	4.20314	3.71681	5.32478	3.9286	4.47418	4.78182	3.67066
Napepld	ENSMUSG00000044968	-1.1315	1.21e-05	5.86087	6.51931	6.34826	6.23905	5.94969	6.62213	6.59785	6.32933	6.23422	6.91423	5.24754	4.90628	5.615	5.03731	6.00266	6.16508	4.78007	4.945	4.21358	5.43645
Scd3	ENSMUSG00000025202	-1.12979	2.21e-09	7.92773	7.79623	8.59158	8.13681	7.58728	7.6855	7.73594	8.26071	7.75976	7.84284	6.71645	6.45363	7.25624	6.92215	7.39807	7.13337	6.84866	5.84815	7.01547	6.42433
Mga	ENSMUSG00000033943	-1.12861	3.28e-06	11.7984	11.7195	11.9112	11.7	11.3321	11.4459	12.0665	11.7038	12.2543	12.252	10.4132	10.4191	10.7486	11.2503	10.6774	11.8865	10.0711	10.1211	10.3372	10.0848
Ccdc180	ENSMUSG00000035539	-1.1283	4.38e-07	7.17464	7.45353	7.41854	6.94512	7.14476	7.70466	7.02343	7.0373	7.48271	7.91889	6.84388	5.8067	5.95404	5.80501	6.16911	5.26	6.87399	6.8383	6.19784	6.16373
Ccnj	ENSMUSG00000025010	-1.12374	3.26e-12	9.1763	9.06501	9.23885	8.89978	8.6654	9.2187	9.27342	9.06593	9.17669	9.05685	7.81854	7.9848	8.00906	7.73849	7.95648	8.98684	7.47179	7.55769	7.7064	7.93833
Rnf144b	ENSMUSG00000038068	-1.12281	0.00923	4.9299	6.8286	5.52368	6.3582	5.11499	6.55333	5.52456	6.12175	4.58784	5.46419	4.54984	4.65046	5.17098	4.0441	4.97476	4.92597	3.1864	3.98124	5.57468	5.78959
Ttc26	ENSMUSG00000056832	-1.12191	1.36e-06	6.16858	5.75839	5.58106	5.72173	6.12286	6.09227	6.01355	5.83036	6.47	6.2601	5.01457	4.69637	4.94639	5.53282	5.87996	5.04612	4.78007	4.72871	4.21358	4.49573
Trp73	ENSMUSG00000029026	-1.12139	7.79e-12	9.24635	8.96905	9.03061	9.49052	9.56627	9.44637	8.59684	9.08166	9.84823	9.11521	8.0695	8.13822	7.51707	8.52483	8.00132	8.7029	8.04588	7.79904	8.08508	8.41978
Sall2	ENSMUSG00000049532	-1.11887	1.74e-13	8.72882	8.32397	8.55982	8.80856	8.16	8.38108	8.5674	8.59632	8.88199	8.64628	7.38081	7.35742	7.32015	7.9883	7.28171	8.13993	6.92335	7.52447	7.32845	7.05346
Lemd1	ENSMUSG00000079330	-1.11768	0.00767	5.74175	5.26548	6.5341	5.75106	5.57872	5.64029	5.61366	5.85499	5.53367	5.46419	6.06876	5.1892	4.15779	4.59615	3.56578	4.31032	4.83269	4.72871	2.35599	4.80836
Zfp248	ENSMUSG00000030145	-1.11723	3.06e-09	7.87917	8.23175	8.02618	7.56481	7.54731	7.54372	7.2254	7.73242	7.46463	7.99653	6.84388	7.16674	7.2232	6.79054	6.22059	6.78761	6.56742	6.3241	6.10704	5.95106
Slc34a1	ENSMUSG00000021490	-1.117	0.000476	6.04824	5.81301	6.15392	6.50315	4.23952	5.79134	5.46195	6.36406	5.60143	6.33033	4.54984	4.33929	4.68029	5.44004	5.14429	5.29275	4.78007	5.61556	4.5255	4.18534
Vegfa	ENSMUSG00000023951	-1.11681	0.0078	5.50623	4.37228	4.67064	6.41427	4.96123	5.81504	5.69757	4.67536	5.04256	3.41831	3.86004	4.69637	3.84668	4.20314	4.56094	5.00717	3.72094	4.32782	4.21358	4.18534
Armcx4	ENSMUSG00000049804	-1.11646	5.3e-05	5.50623	5.44914	5.66308	5.83563	5.60492	6.07274	6.25425	5.77981	6.29688	5.66778	4.44653	4.98238	3.84668	4.75866	4.47876	5.84997	4.72546	5.25957	4.72188	4.26942
Cyp1b1	ENSMUSG00000024087	-1.11277	8.97e-05	6.85408	6.8418	7.99485	7.45325	7.80067	7.90572	7.16772	6.4635	6.91822	7.43616	6.68275	6.84873	5.95404	5.75453	5.94261	7.03999	5.11354	6.7259	5.98485	5.70153
Ap5b1	ENSMUSG00000049562	-1.11166	0.00179	5.08477	4.57553	4.24295	5.10214	4.17102	4.70159	4.55764	4.72964	4.77554	4.80198	3.14661	3.59944	3.20061	4.65238	4.39162	4.1763	3.47829	3.98124	3.81508	2.86303
Map3k1	ENSMUSG00000021754	-1.11151	2.37e-14	8.32997	8.26641	8.15932	8.49419	8.13325	8.35706	7.98447	7.97078	8.28778	8.10067	6.62477	7.42033	7.06432	7.63066	7.05944	7.64556	6.58286	6.81101	6.92533	7.02955
Pdp2	ENSMUSG00000048371	-1.11051	0.000295	6.81034	6.76075	7.2694	7.23188	6.97435	7.56484	6.69632	4.92837	7.29082	7.67755	5.27795	6.26846	5.82782	5.23438	5.71027	6.12925	5.38422	6.7259	6.30385	6.34904
Gm7947	ENSMUSG00000117015	-1.1105	0.000697	5.61191	6.43475	6.20957	5.94119	5.60492	6.05294	6.21682	6.21982	6.47	6.20508	5.27795	4.94483	4.98634	5.70221	5.08996	6.28389	3.8285	4.7859	3.81508	4.42417
Zfp623	ENSMUSG00000050846	-1.11034	2.81e-08	6.74989	6.86784	6.74965	6.65051	6.34119	6.58125	6.61233	6.55652	7.40899	7.49085	5.55127	6.17426	6.1426	5.96897	5.81446	5.68703	5.80875	5.87475	5.54039	4.96786
Gal3st2c	ENSMUSG00000073608	-1.10933	6.9e-11	8.39556	8.13858	8.31964	7.80748	8.30689	8.08216	8.01204	8.40529	8.40144	8.53172	7.40168	6.71013	7.1282	7.42814	6.98698	7.9882	6.99437	7.00412	6.38339	7.00523
Fzd3	ENSMUSG00000007989	-1.10833	1.03e-09	10.6375	10.8827	10.7463	10.6971	10.623	10.915	10.8529	10.768	10.8088	10.7576	9.57574	9.47934	9.43851	10.1453	9.65309	10.7788	9.11411	9.28963	9.16723	8.98985
Mab21l3	ENSMUSG00000044313	-1.09929	2.33e-06	6.85408	6.8286	6.82285	6.95776	7.28099	6.34114	6.93399	6.39797	6.60817	6.65162	5.27795	4.60304	5.58929	5.59152	5.63639	6.53727	5.55054	5.41266	6.19784	6.22818
Ptpn3	ENSMUSG00000038764	-1.09884	9.58e-06	8.00089	7.81642	8.51635	8.03317	8.44744	8.01722	7.24413	8.44638	8.16999	7.67755	7.30162	7.3139	6.94777	6.86381	8.09394	6.23417	6.97108	6.66623	5.87906	6.61316
Armh4	ENSMUSG00000036242	-1.09854	6.28e-05	6.51581	6.77458	6.38094	5.91552	6.40222	6.66189	7.2534	7.04802	7.30105	7.2494	5.05025	5.72045	5.95404	6.63178	5.74585	6.33196	5.19619	4.7859	5.35552	5.89922
Grin2b	ENSMUSG00000030209	-1.09789	8.39e-06	6.34242	6.66005	7.45737	7.13509	7.1625	6.29131	6.11876	6.72631	7.2279	7.7562	5.96043	6.03826	6.08858	5.56247	6.36483	6.12925	6.02769	5.73654	6.0594	4.91663
Meg3	ENSMUSG00000021268	-1.09738	1.42e-06	7.57386	6.70407	7.25184	7.13509	7.55405	6.23969	6.41162	7.35473	7.61153	6.18627	5.90305	5.69806	5.71348	6.26786	6.36483	5.80526	6.00494	6.24474	5.98485	6.30987
Pde4b	ENSMUSG00000028525	-1.09697	0.00137	6.27966	6.10334	6.84645	5.39007	5.7761	5.44141	6.32632	5.61657	5.87221	5.6404	4.21467	5.08949	5.36526	5.92399	5.24716	5.63689	4.41626	3.77073	4.37795	4.42417
Gsap	ENSMUSG00000039934	-1.09371	0.004	5.26837	5.64251	5.88439	6.39582	5.31868	6.11155	4.36578	5.22139	6.02807	4.69957	4.82163	4.55401	4.41356	5.56247	5.14429	4.88359	3.9286	4.66916	3.69551	3.54134
Gimap1os	ENSMUSG00000044867	-1.09048	0.00042	5.03497	4.80845	5.43307	5.05588	5.84366	5.01985	5.01556	4.56026	4.99297	5.15148	4.39197	4.15427	4.35374	3.66124	3.9784	5.04612	4.48363	3.05111	4.02805	4.09606
Tnfsf11	ENSMUSG00000022015	-1.08725	4.56e-07	7.91403	7.37401	7.5465	7.28298	7.7546	7.59938	7.73594	7.5408	7.63598	6.86776	7.24117	6.68758	5.78317	6.7265	6.31833	6.16508	6.62823	5.29939	6.32415	6.86363
Spin4	ENSMUSG00000071722	-1.08646	2.9e-05	4.41082	4.69668	4.9134	4.62018	4.8341	4.97847	4.97129	4.22454	5.09051	5.15148	3.7773	3.78086	3.66172	4.12581	3.71681	4.10431	4.27128	3.77073	4.12379	4.00088
C87487	ENSMUSG00000117026	-1.08624	0.00135	4.55912	5.30413	5.52368	5.62998	5.28667	5.37916	5.4936	5.01834	5.89939	5.69466	4.39197	4.01628	4.52623	4.27653	4.91352	4.96714	4.78007	4.54214	4.78182	2
Erbb3	ENSMUSG00000018166	-1.08605	0.000165	5.86087	6.39949	5.95121	5.10214	6.48919	6.16786	4.67269	5.80531	5.69745	5.66778	5.18473	4.98238	4.41356	5.27075	4.09332	5.26	5.27437	4.40285	4.5255	4.86351
Fosb	ENSMUSG00000003545	-1.08324	4.47e-05	6.60383	6.45207	6.34826	6.69646	6.55786	6.67491	5.58457	6.29374	6.70376	5.69466	6.01561	4.94483	5.80567	5.30624	5.63639	5.26	3.72094	5.61556	5.31552	5.32299
Zeb2	ENSMUSG00000026872	-1.08305	3.37e-07	8.70911	8.07853	8.92652	8.83961	8.18192	8.88806	8.54869	8.4625	9.06412	8.14031	7.04294	7.96148	7.46147	7.86285	7.21982	8.28944	6.33182	7.62975	7.62693	7.24215
Uaca	ENSMUSG00000034485	-1.08151	0.000166	6.88251	5.67237	5.95121	7.16808	6.41709	6.64876	6.88711	6.49518	7.38995	6.34736	4.90193	5.22096	5.09993	6.33811	5.38889	6.05482	5.55054	5.82104	4.8947	6.28988
Onecut1	ENSMUSG00000043013	-1.0787	7.8e-09	7.67486	7.66874	7.67066	8.35786	7.67646	8.50649	7.92768	7.49453	8.1811	7.72395	7.50813	7.14206	6.96786	6.95606	6.14267	6.31612	6.75634	6.85175	7.01547	6.54732
Map4k3	ENSMUSG00000024242	-1.07786	1.94e-10	7.05482	7.28019	6.915	6.9827	7.24812	7.57182	7.38578	7.07971	7.33129	7.27633	5.36552	6.25318	6.30934	6.56011	6.74478	6.50967	6.07214	5.76526	5.95912	5.87258
Zfp72	ENSMUSG00000069184	-1.07716	0.000405	5.03497	4.80845	5.36935	5.39007	5.41067	5.41062	5.46195	5.52745	5.63415	4.75168	4.94046	4.33929	3.75716	4.65238	4.09332	4.65074	4.0222	5.08828	2.87939	4.18534
Chac1	ENSMUSG00000027313	-1.07674	0.00727	5.08477	5.70161	4.67064	5.23263	6.22775	5.79134	5.77687	5.10302	5.18188	5.4326	4.82163	5.08949	5.13589	4.809	4.63869	4.83993	3.9286	4.32782	2	3.78933
Gm18830	ENSMUSG00000106116	-1.07363	0.000147	7.53856	7.25082	6.56287	7.43529	6.89163	6.97764	6.42809	7.19029	7.24918	6.94813	7.17807	4.69637	5.99378	5.59152	6.14267	5.55824	6.19782	6.588	5.60817	5.54164
Flrt3	ENSMUSG00000051379	-1.07354	0.000545	5.22461	5.94115	5.60892	4.90748	6.26108	5.50108	5.58457	5.39936	5.09051	5.15148	4.15038	4.65046	4.471	4.12581	5.14429	5.47506	3.72094	4.54214	4.72188	3.89898
Kiaa0895l	ENSMUSG00000014837	-1.07342	0.000112	5.64548	5.64251	5.81432	5.72173	6.83741	5.9709	5.18019	6.44739	5.92606	6.24199	4.82163	4.90628	5.27139	4.75866	5.38889	5.80526	4.19294	5.21862	4.72188	4.62902
mt-Tl1	ENSMUSG00000064340	-1.07338	0.00031	6.44131	6.78828	6.8347	6.82614	7.00418	6.89107	7.05559	6.85397	7.2279	6.66527	5.73785	5.7425	5.09993	6.71334	6.00266	7.03999	5.23581	5.08828	4.948	5.01733
Nabp1	ENSMUSG00000026107	-1.07304	1.86e-10	7.37806	7.072	7.3459	6.97028	7.1625	7.45597	7.49143	7.11071	7.32128	7.62961	6.08605	6.14145	6.08858	6.43746	6.76225	6.83286	5.51877	5.97651	6.53041	5.87258
Zmat3	ENSMUSG00000027663	-1.07103	1.07e-06	6.86836	6.53565	6.36469	6.55396	6.99431	6.71326	7.01255	5.39936	6.79341	7.13632	5.50059	5.88809	5.80567	5.80501	5.14429	6.12925	5.58162	6.00087	5.50526	5.15632
Zcchc14	ENSMUSG00000061410	-1.07052	9.65e-16	10.7037	10.6409	10.868	10.6905	10.6888	10.9047	10.7738	10.9202	10.943	10.6798	9.85829	9.64361	9.84785	9.75707	9.6878	10.4463	8.92712	9.83472	9.38819	9.26796
Dlc1	ENSMUSG00000031523	-1.0703	8.77e-24	8.71307	8.58948	9.03831	8.80507	8.7617	8.94825	8.72568	9.00671	8.9289	8.94938	7.70562	7.97552	7.57716	8.09359	8.29941	7.64556	7.36865	7.76389	7.65123	7.67871
Bbs12	ENSMUSG00000051444	-1.06716	0.00365	4.48688	4.86124	4.5026	4.74204	4.23952	5.17447	4.36578	5.22139	4.65316	4.80198	4.21467	3.693	4.471	4.0441	3.39706	3.57529	3.60471	4.32782	4.21358	2
Rasl2-9	ENSMUSG00000083649	-1.06422	1.32e-07	7.41746	8.22672	7.24298	7.84877	7.8617	7.14598	8.02293	7.72575	7.96662	7.41207	6.95156	6.09078	6.76467	7.08423	6.38753	7.38195	6.00494	6.63544	6.36391	6.62916
Pwwp4a	ENSMUSG00000067771	-1.06401	0.00427	4.41082	5.61203	4.31238	4.74204	4.17102	3.99348	4.55764	4.83242	4.29225	5.61248	4.21467	3.942	4.2261	3.42344	3.85353	3.34481	3.47829	4.076	3.81508	4.34887
Ntn1	ENSMUSG00000020902	-1.06218	4.42e-06	7.86499	8.46283	8.97282	8.87335	8.94208	9.04415	7.66823	8.91307	8.36292	8.37855	7.32365	7.56964	7.59664	7.53669	8.46863	7.87919	7.63625	7.40179	6.53041	6.94259
Tex15	ENSMUSG00000009628	-1.06149	0.000427	12.3118	12.2478	12.3498	12.2444	12.1201	12.4635	12.5145	12.2604	11.6386	12.5436	11.9841	11.7708	11.7271	9.14064	10.6365	10.6282	11.605	10.9752	11.5344	10.2568
Gm44669	ENSMUSG00000109115	-1.06059	3.87e-05	7.61681	7.072	7.44968	7.42623	7.31312	7.28827	7.85035	7.0265	7.97302	7.9415	6.21738	6.10786	6.7761	7.19248	6.34177	7.37431	6.31342	6.57183	5.57468	5.24206
Pwwp4b	ENSMUSG00000071745	-1.05986	0.00596	4.05879	5.37845	4.31238	4.48706	4.17102	3.50338	4.55764	4.49908	4.20782	5.26342	3.7773	3.942	4.29133	3.28802	3.39706	3.21411	3.47829	3.77073	3.69551	4.00088
Gm49085	ENSMUSG00000115249	-1.05961	0.00122	6.88251	5.94115	6.31481	5.72173	5.79897	6.16786	5.82742	4.67536	5.87221	5.74695	5.6241	4.15427	4.68029	5.40773	5.38889	5.58493	4.97994	4.945	4.45361	3.89898
Zfp41	ENSMUSG00000047003	-1.05617	4.38e-11	8.22284	8.78661	8.55266	8.57432	8.04988	8.58787	8.21076	8.06878	8.4482	8.28438	6.99797	7.60016	7.3357	7.15405	7.78756	7.43427	6.71488	7.45565	7.88782	6.75116
Tarsl2	ENSMUSG00000030515	-1.05435	0.000184	6.02291	5.91642	5.66308	6.29985	6.75792	7.05931	7.00158	6.79155	6.64074	6.90275	5.24754	5.1235	5.58929	6.05492	6.34177	5.22648	5.31192	4.32782	5.67292	6.04947
Gm49984	ENSMUSG00000117616	-1.05362	0.00594	5.43122	5.22577	6.11559	5.80799	5.11499	5.09923	5.58457	5.64509	4.9416	6.14789	4.86234	4.78404	4.77455	2	4.56094	5.00717	4.83269	3.77073	4.948	5.01733
Sec16b	ENSMUSG00000026589	-1.05315	6.05e-12	8.92953	8.80357	8.68616	8.65023	8.80755	8.68755	8.82541	8.84093	8.89555	8.58296	7.57088	8.06573	7.36629	8.17262	8.08702	8.28944	7.56027	7.40179	7.11203	7.10013
Fam83b	ENSMUSG00000032358	-1.05205	6.43e-06	6.3218	5.98938	6.74965	6.48581	6.82632	6.68781	6.49215	6.65798	7.18437	7.11659	5.97906	6.20635	6.16017	5.80501	5.51794	5.44623	5.27437	4.40285	5.39444	5.92537
Gm47588	ENSMUSG00000113126	-1.05144	0.00223	4.9299	5.22577	4.5026	5.62998	5.11499	5.06009	5.3965	4.29823	5.49856	4.75168	4.21467	3.49939	3.55951	3.76689	4.39162	4.02855	4.93251	3.38304	4.8947	4.56391
Rcsd1	ENSMUSG00000040723	-1.05138	7.59e-13	8.14869	7.76193	8.43697	8.08592	7.81757	8.13961	8.03373	8.24216	8.3482	8.51674	7.0951	6.88883	7.29652	7.22992	7.48483	7.38195	7.3234	6.9551	7.20253	6.18554
Atxn7l3b	ENSMUSG00000074748	-1.05112	1.94e-06	7.44632	7.09422	7.3124	7.57305	7.08085	6.9985	7.56029	7.10045	7.4737	7.7498	6.24842	5.8067	6.41556	6.30341	6.45356	7.17789	5.51877	7.00412	5.76489	5.78959
Shisa9	ENSMUSG00000022494	-1.04583	0.00181	6.56927	5.61203	6.72441	5.46278	5.41067	6.16786	6.41162	6.32933	5.81628	5.89333	4.7366	5.15672	4.29133	6.15562	5.74585	5.47506	4.27128	3.98124	5.23204	4.96786
Gm7265	ENSMUSG00000102573	-1.04207	0.000125	6.85408	6.8286	7.08333	6.55396	7.29714	7.19197	6.73655	7.71906	6.76414	6.71862	5.21648	5.7425	5.89231	7.21132	6.29451	5.55824	6.13635	6.22419	5.46926	5.19983
Dnajc27	ENSMUSG00000020657	-1.04114	0.00782	5.80254	5.41423	5.46391	5.7798	5.70521	4.93585	5.18019	4.43519	6.10011	5.15148	4.44653	4.90628	4.90531	5.27075	3.20596	5.38678	4.6096	3.65271	3.56514	3.67066
Taar9	ENSMUSG00000037424	-1.04113	0.00206	5.3922	4.37228	4.9134	4.48706	4.54033	5.37916	5.10022	5.36548	5.34889	5.03012	3.38878	4.28021	4.08607	4.7065	3.39706	4.79491	4.41626	4.60705	3.4218	3.54134
Crot	ENSMUSG00000003623	-1.03961	4.3e-08	7.30641	7.67613	7.29535	7.12392	7.62618	7.55079	7.08704	7.06922	7.38034	7.42817	6.89382	6.32801	6.1426	5.23438	5.84758	6.72898	6.05009	6.30466	6.69533	6.69145
Zfp760	ENSMUSG00000067928	-1.03461	4.06e-08	7.69103	7.60825	7.85062	7.82138	7.1713	7.39436	7.91605	7.81004	7.62787	7.59437	6.72751	6.65307	6.10681	7.32812	6.83011	7.13337	6.82288	6.11685	5.76489	6.34904
Jph3	ENSMUSG00000025318	-1.03418	0.000282	6.19149	6.46917	6.17271	6.8123	6.72246	7.17375	6.62667	6.36406	6.86408	7.23116	5.33692	5.7425	6.08858	4.59615	5.03351	5.99636	4.72546	6.74044	5.82311	5.84544
Evc	ENSMUSG00000029122	-1.03157	0.00755	6.56927	6.22919	6.05612	4.26106	4.48498	5.64029	5.87625	5.183	6.65676	6.42965	4.49911	4.21862	6.03245	4.95027	5.14429	4.79491	4.97994	5.08828	4.72188	4.69131
Gm8492	ENSMUSG00000097958	-1.03086	0.00291	5.99714	6.10334	6.33163	5.66122	6.08614	5.71779	6.25425	5.83036	5.75809	6.52258	4.77974	4.39604	5.13589	5.62	5.14429	6.49567	4.11009	4.99436	4.02805	4.34887
Fbxo42	ENSMUSG00000028920	-1.02979	1.25e-78	11.4746	11.6291	11.436	11.4801	11.649	11.5012	11.6655	11.6043	11.4208	11.5095	10.5252	10.72	10.6124	10.4179	10.4197	10.6378	10.4609	10.4544	10.5664	10.2348
Pbld1	ENSMUSG00000112129	-1.0297	0.00526	5.3922	5.18493	4.7727	5.94119	5.60492	5.99185	5.80237	5.14357	5.46257	5.4326	3.38878	4.21862	4.63074	5.62	5.03351	5.04612	4.11009	3.2266	4.12379	5.01733
Atp8a2	ENSMUSG00000021983	-1.02875	1.15e-18	8.82718	8.36568	8.62607	8.34829	8.5722	8.82524	8.4392	8.4625	8.83702	8.8211	7.44922	7.74373	7.73202	7.89816	7.97907	7.56069	7.05099	7.66065	7.37784	7.4456
Cntnap3	ENSMUSG00000033063	-1.02853	5.24e-08	7.80683	7.92581	7.90781	7.43529	7.72505	7.90572	7.70923	7.29299	7.90761	7.22195	6.32324	6.88883	5.615	7.25737	6.81344	7.20395	6.33182	6.76908	6.6316	6.56406
Marchf8	ENSMUSG00000025702	-1.02794	8.03e-05	7.94806	8.13858	7.57503	7.8889	8.09679	8.22615	7.67514	7.69198	8.15315	5.40032	7.23343	7.00284	6.76467	6.37199	6.57718	6.76444	6.72883	7.18507	6.96465	6.32959
Naa80	ENSMUSG00000079334	-1.02719	5.06e-22	8.00736	8.01588	8.25499	8.18058	8.33846	8.22615	8.02834	8.16548	7.83206	8.20249	7.58918	7.14206	6.9274	6.97822	6.86288	6.92976	7.15797	7.26769	6.85731	7.34262
Gal3st2b	ENSMUSG00000093805	-1.02699	1.31e-06	5.94416	5.09961	5.66308	5.42688	5.46889	5.21066	5.05851	5.39936	5.49856	5.40032	4.77974	4.15427	4.52623	4.34637	4.19975	4.83993	4.78007	4.40285	4.29811	4.80836
Gm45709	ENSMUSG00000110706	-1.02602	0.000273	5.3922	5.22577	5.00011	5.10214	5.04016	5.24598	5.80237	5.10302	4.9416	4.75168	4.27623	3.942	4.57943	5.30624	4.09332	4.31032	4.0222	4.16491	3.92549	3.78933
Apc2	ENSMUSG00000020135	-1.02313	0.00717	4.62792	6.03605	5.74068	5.75106	5.38065	5.94964	5.21857	4.8812	6.16873	5.61248	4.44653	4.55401	5.84964	4.20314	4.84956	4.59929	4.0222	4.7859	2.87939	5.11147
Gm15758	ENSMUSG00000089719	-1.02211	0.0034	4.05879	4.2189	4.67064	4.08798	4.42741	3.99348	4.61631	4.29823	5.04256	4.94315	3.68953	3.14936	3.44951	4.27653	3.56578	4.31032	3.60471	3.2266	3.81508	3.39928
Zfp563	ENSMUSG00000067424	-1.0183	8.21e-06	7.67486	7.47062	7.50262	7.47098	7.5807	7.84369	7.68888	8.18017	7.55284	8.00729	7.16998	5.6522	7.04554	7.11457	6.57718	7.56739	6.07214	6.53894	6.10704	6.26961
Spata21	ENSMUSG00000045004	-1.01822	8.68e-16	8.81985	9.29108	8.83807	8.94172	8.7053	8.57751	8.77158	9.13291	8.88878	9.13742	7.94237	7.64182	8.40504	7.67204	8.23829	7.74359	7.91167	8.0762	7.39713	7.89267
Nat2	ENSMUSG00000051147	-1.01734	0.0015	5.26837	5.86564	5.15931	5.72173	5.18613	5.13734	4.87846	5.55777	4.65316	5.79741	5.05025	4.94483	5.0252	3.28802	4.63869	3.94858	4.27128	4.72871	4.02805	3.89898
Trmt2b	ENSMUSG00000067369	-1.01679	0.0029	6.34242	6.68955	5.90701	5.7798	5.65594	5.17447	4.77924	5.183	6.12335	6.24199	5.08506	4.82595	4.86303	3.66124	4.97476	5.32478	4.6096	5.84815	4.29811	5.19983
Gm48704	ENSMUSG00000114337	-1.01573	1.55e-05	8.0581	8.17553	8.2812	8.12565	8.16881	7.90572	8.21076	8.31498	8.11309	7.9471	6.30858	6.45363	6.83198	7.9883	7.61556	8.00312	6.64304	6.24474	6.85731	7.05346
Samd4a	ENSMUSG00000021838	-1.01516	2.54e-11	6.60383	7.14833	7.18863	7.15716	7.0994	7.21888	7.41085	7.19029	7.21714	7.27633	5.82282	5.94625	6.70607	6.53041	6.29451	5.84997	6.17762	6.30466	5.60817	6.30987
Crebzf	ENSMUSG00000051451	-1.01161	1.14e-07	7.40772	7.79623	7.99485	7.53982	7.20594	7.31345	7.78791	7.49453	8.07188	8.11567	6.33774	6.28358	6.76467	6.95606	6.89492	7.49886	6.17762	6.3241	6.82918	6.61316
Sec14l2	ENSMUSG00000003585	-1.01069	2e-05	6.49754	5.73028	6.15392	5.27363	5.57872	6.43592	6.25425	5.8792	5.66615	6.6788	4.69213	4.78404	5.4534	5.19706	5.14429	5.00717	5.58162	4.8409	5.46926	5.11147
Cebpzos	ENSMUSG00000062691	-1.00726	8.82e-05	5.97089	5.48322	5.88439	5.39007	5.57872	5.55839	5.55488	5.83036	6.10011	6.08834	4.08309	5.08949	4.77455	5.07894	5.08996	5.71147	4.48363	4.60705	4.8947	3.89898
Sgms2	ENSMUSG00000050931	-1.00645	0.00286	6.60383	7.9924	7.48017	6.83986	8.1014	7.11766	6.62667	5.67306	7.02077	7.29402	5.90305	6.25318	5.73708	5.11939	6.92626	5.47506	6.87399	5.70723	6.6478	6.73646
Prss8	ENSMUSG00000030800	-1.00411	0.000256	5.57753	5.73028	5.46391	6.13164	5.68078	5.01985	5.4296	5.75385	5.30891	5.46419	4.64624	4.98238	4.86303	4.85765	4.39162	5.50332	4.72546	4.54214	3.56514	3.78933
Mab21l1	ENSMUSG00000056947	-1.0041	0.00688	6.34242	6.30737	6.03574	6.55396	7.07149	6.23969	7.05559	5.90301	6.05249	6.9703	4.94046	5.15672	5.91318	4.59615	6.00266	6.72898	5.31192	4.89389	3.69551	6.18554
Mthfr	ENSMUSG00000029009	-1.00265	4.55e-06	7.29588	7.7053	7.82115	7.18966	6.85934	6.51041	7.65429	7.51785	7.67581	7.93588	6.52688	6.76502	6.4869	6.38864	6.70918	7.07807	6.13635	5.70723	6.80049	5.87258
Emb	ENSMUSG00000021728	-1.00259	1.32e-05	8.56742	7.66132	7.87377	8.50714	8.26231	8.70985	8.22497	7.57084	7.78912	8.32365	8.21805	7.19099	6.70607	6.92215	7.08744	6.31612	6.97108	6.9551	7.24573	7.63183
Gm45379	ENSMUSG00000110034	-1.00039	2.76e-07	6.55167	6.61465	6.39701	6.2596	6.59754	7.1081	7.1775	6.58625	6.8914	7.08646	5.99745	5.31225	5.64026	6.23141	6.11573	6.26751	5.69965	5.17647	5.50526	5.73148
