# Supplementary material for: UHRF1 is essential for proper cytoplasmic architecture and function of mouse oocytes and derived embryos
Source: Life Sci Alliance. 2023 May 24;6(8):e202301904. doi: 10.26508/lsa.202301904 (PMC10209520; doi:10.26508/lsa.202301904)
Supplement: Supplementary file 7 [file LSA-2023-01904_TableS5.xlsx]

## Sheet: TableS5
Table 5 Proteins down-regulated in Uhrf1 KO FGOs.
Down-regulated proteins (< 0.5, n = 294) are listed in the order of intensity (abundance) in control FGOs. The top 20 high-intensity proteins are above the bold line. Protein levels are shown in Log2 (signal intensity + 4).
Protein symbol	Protein name	UniProt ID	Log2 fold change	Control_1	Control_2	Control_3	KO_1	KO_2	KO_3
NLRP14	NACHT, LRR and PYD domains-containing protein 14	Q6B966	-1.43111	32.9863	33.3357	33.592	31.8566	31.0586	32.4463
UHRF1	E3 ubiquitin-protein ligase UHRF1	Q8VDF2	-9.17115	32.2729	32.6121	32.9093	24.3006	22.6154	22.7979
FBXO38	F-box only protein 38	Q8BMI0	-1.35739	32.0165	31.0985	24.4502	23.9539	22.7806	31.2638
TUBB4B	Tubulin beta-4B chain	P68372	-1.56565	31.1307	31.2886	31.9528	29.9575	29.2141	30.4025
PRRC2C	Protein PRRC2C	Q3TLH4	-1.73367	29.8	30.429	31.1954	28.736	27.4184	29.6262
TUBB2A	Tubulin beta-2A chain	Q7TMM9	-1.31388	30.0927	30.2662	30.8929	29.1033	28.4586	29.6396
DDX25	ATP-dependent RNA helicase DDX25	Q9QY15	-8.40665	28.2261	2	30.5941	21.4429	2	2
TUBB4A	Tubulin beta-4A chain	Q9D6F9	-1.08849	29.0811	29.2802	30.417	28.4529	27.8059	29.2663
NLRP9B	NACHT, LRR and PYD domains-containing protein 9B	Q66X22	-1.13434	29.4388	29.4881	30.1484	28.4645	27.7371	29.2136
UBE2D3	Ubiquitin-conjugating enzyme E2 D3	P61079	-1.86426	29.5406	29.697	29.9963	28.032	27.0336	28.3233
SPIN1	Spindlin-1	Q61142	-1.09485	28.2978	28.779	29.4624	27.9268	26.9537	28.3038
NLRP4A	NACHT, LRR and PYD domains-containing protein 4A	Q8BU40	-1.06236	28.3978	28.9203	29.3535	28.0963	26.2962	28.4695
GSTM5	Glutathione S-transferase Mu 5	P48774	-1.00719	28.0179	28.5613	29.2981	27.4968	26.8737	28.3759
NCEH1	Neutral cholesterol ester hydrolase 1	Q8BLF1	-1.61141	26.8468	27.2605	29.2593	26.6497	25.4976	27.1581
TUBA1C	Tubulin alpha-1C chain	P68373	-1.54328	28.776	28.5	29.1345	27.9954	25.2504	27.4447
INPP5K	Inositol polyphosphate 5-phosphatase K	Q8C5L6	-1.97215	2	2	29.1272	28.1048	23.2851	2
TUBB6	Tubulin beta-6 chain	Q922F4	-1.31928	29.0626	28.4245	29.0822	27.9935	26.557	27.7824
TUBB5	Tubulin beta-5 chain	P99024	-1.10119	28.3915	28.0497	28.908	27.4116	26.8118	27.7901
TUFM	Elongation factor Tu, mitochondrial	Q8BFR5	-1.37755	26.2793	26.8008	28.768	26.0902	25.4643	27.0034
SYPL1	Synaptophysin-like protein 1	O09117	-1.11305	27.1961	27.8623	28.7074	26.5729	25.4303	27.8475
PTGES3	Prostaglandin E synthase 3	Q9R0Q7	-1.65049	26.5157	28.2794	28.5951	26.3078	25.6808	26.9163
DDX4	ATP-dependent RNA helicase DDX4	Q61496	-3.04077	24.5246	27.907	28.5395	23.7881	23.4345	25.7157
TUBB2B	Tubulin beta-2B chain	Q9CWF2	-1.00093	27.7609	27.747	28.406	26.9593	26.3142	27.5014
COPB2	Coatomer subunit beta'	O55029	-1.18503	27.5738	28.0218	28.3887	26.8704	25.705	27.4622
FDFT1	Squalene synthase	P53798	-1.13657	25.8203	28.2941	27.6462	27.2952	24.5413	26.308
ADA	Adenosine deaminase	P03958	-1.10344	27.7456	27.7095	28.193	26.6119	25.9417	27.4448
GGCT	Gamma-glutamylcyclotransferase	Q9D7X8	-1.03827	28.1382	27.0203	28.0082	26.8644	26.2722	27.0437
SERPINB6	Serpin B6	Q60854	-2.88065	28.0888	23.6437	23.0448	23.5547	23.7729	23.8445
PTPN11	Tyrosine-protein phosphatase non-receptor type 11	P35235	-1.5304	25.812	25.6505	27.939	25.1787	25.2457	25.5737
TUBB3	Tubulin beta-3 chain	Q9ERD7	-1.19897	27.4688	27.3102	27.9362	24.9951	25.3278	27.4992
TUBA4A	Tubulin alpha-4A chain	P68368	-1.57502	26.808	27.0504	27.8629	25.6651	25.3324	26.1127
COPS5	COP9 signalosome complex subunit 5	O35864	-1.01161	26.6453	27.1528	27.828	26.2843	25.2566	26.8675
ANKRD26	Ankyrin repeat domain-containing protein 26	Q811D2	-4.65463	26.5661	27.7436	2	22.3264	23.2605	21.9287
NACA	Nascent polypeptide-associated complex subunit alpha, muscle-specific form	P70670	-1.00192	26.8658	27.1278	27.7306	25.6289	24.7586	27.2999
SUB1	Activated RNA polymerase II transcriptional coactivator p15	P11031	-1.16439	26.8266	27.2012	27.6803	25.7999	25.0396	26.8973
PROX1	Prospero homeobox protein 1	P48437	-1.14722	26.6285	26.9903	27.65	24.1675	22.9754	27.3831
C3	Complement C3	P01027	-1.76206	24.3328	27.521	25.6166	24.6285	24.2657	24.9349
HARS1	Histidine--tRNA ligase, cytoplasmic	Q61035	-2.27287	25.7746	25.8095	27.4556	23.7449	23.2799	25.1753
BTF3L4	Transcription factor BTF3 homolog 4	Q9CQH7	-2.45945	26.4272	27.2859	27.3265	19.6772	2	25.585
TPT1	Translationally-controlled tumor protein	P63028	-1.0329	25.8064	26.7353	27.3151	26.0137	23.6622	26.3216
PGM1	Phosphoglucomutase-1	Q9D0F9	-1.14154	26.447	27.0633	27.185	25.4287	25.3475	26.3635
GOLM1	Golgi membrane protein 1	Q91XA2	-1.33831	25.5889	25.1818	27.0933	25.345	24.3938	24.6852
RELA	Transcription factor p65	Q04207	-3.64734	26.9946	22.6878	2	22.4332	20.8256	23.148
CLPB	Caseinolytic peptidase B protein homolog	Q60649	-1.29448	25.9836	26.4061	26.978	24.4819	24.6667	26.0005
RPL27	60S ribosomal protein L27	P61358	-1.00178	2	24.8838	26.9682	25.0072	24.9126	25.745
CD9	CD9 antigen	P40240	-1.25026	26.1773	26.9265	24.8473	25.3573	2	24.4228
ACTBL2	Beta-actin-like protein 2	Q8BFZ3	-3.03645	26.8843	2	2	2	22.894	24.4171
CISD1	CDGSH iron-sulfur domain-containing protein 1	Q91WS0	-1.54017	25.6216	26.7757	26.8256	24.3097	24.3298	25.7459
TUSC3	Tumor suppressor candidate 3	Q8BTV1	-1.31437	26.0198	26.2147	26.7718	24.8208	24.9203	25.3698
LRPPRC	Leucine-rich PPR motif-containing protein, mitochondrial	Q6PB66	-1.89198	24.9105	24.2794	26.753	22.8277	23.4063	24.6262
DLGAP4	Disks large-associated protein 4	B1AZP2	-1.05822	25.1598	25.4879	26.7517	24.8425	23.7094	25.6057
RPS15	40S ribosomal protein S15	P62843	-5.99035	2	22.1629	26.6372	18.0086	20.4695	2
FAM3C	Protein FAM3C	Q91VU0	-1.05624	26.2356	26.4701	26.6266	25.0044	25.0581	25.9301
PEX14	Peroxisomal membrane protein PEX14	Q9R0A0	-1.15435	25.1302	24.5704	26.5892	24.1175	23.7766	25.2706
RPL31	60S ribosomal protein L31	P62900	-1.60656	2	2	26.5509	25.1708	24.5284	25.0559
TMEM165	Transmembrane protein 165	P52875	-1.10983	26.0094	25.8598	26.4813	24.3014	24.2133	25.9041
SEC61B	Protein transport protein Sec61 subunit beta	Q9CQS8	-1.00034	25.1855	25.9342	26.4803	24.2891	23.8912	25.8826
RHOT1	Mitochondrial Rho GTPase 1	Q8BG51	-1.13764	25.3276	25.8311	26.4718	25.0276	23.7898	25.2487
MTAP	S-methyl-5'-thioadenosine phosphorylase	Q9CQ65	-1.4981	25.8731	26.0056	26.4673	25.1613	24.6845	23.7353
WDR5	WD repeat-containing protein 5	P61965	-1.32484	26.1675	26.1309	26.4522	25.2144	22.3207	25.6294
APCS	Serum amyloid P-component	P12246	-1.14008	26.4069	2	2	24.3371	25.9037	25.1466
KDM2B	Lysine-specific demethylase 2B	Q6P1G2	-1.41962	24.7769	25.2837	26.4018	23.9559	21.2803	25.2657
PFN2	Profilin-2	Q9JJV2	-1.2214	25.5648	25.0277	26.4016	22.6686	22.8022	25.8383
FABP5	Fatty acid-binding protein 5	Q05816	-1.00657	25.3078	25.5182	26.3941	24.3224	23.3938	25.7513
EIF4E3	Eukaryotic translation initiation factor 4E type 3	Q9DBB5	-1.26741	25.7946	26.3938	26.3125	24.3424	24.6529	25.5097
PDCD5	Programmed cell death protein 5	P56812	-1.13828	25.5901	25.6447	26.3752	23.7921	23.9876	25.7172
CRIP2	Cysteine-rich protein 2	Q9DCT8	-1.76495	25.108	25.7422	26.3357	24.8811	23.7097	22.8297
RPS6KA1	Ribosomal protein S6 kinase alpha-1	P18653	-2.01146	23.2189	26.3138	23.7446	22.7424	22.7238	23.5929
C4B	Complement C4-B [Cleaved into: Complement C4 beta chain; Complement C4 alpha chain; C4a anaphylatoxin; Complement C4 gamma chain]	P01029	-22.9959	22.2995	26.3035	23.5632	2	2	2
ARL6IP1	ADP-ribosylation factor-like protein 6-interacting protein 1	Q9JKW0	-1.0131	25.4621	26.2733	25.922	25.0913	24.2244	25.2259
RELCH	RAB11-binding protein RELCH	Q148V7	-1.03329	25.0136	25.3836	26.2514	24.2124	23.4457	25.4585
SUCLA2	Succinate--CoA ligase [ADP-forming] subunit beta, mitochondrial	Q9Z2I9	-1.36034	25.3925	26.2208	26.1949	24.5546	23.4869	25.294
PIN4	Peptidyl-prolyl cis-trans isomerase NIMA-interacting 4	Q9CWW6	-1.29409	26.1091	24.8932	26.1955	24.5969	24.5312	24.513
TSFM	Elongation factor Ts, mitochondrial	Q9CZR8	-1.09263	24.6793	25.748	26.1796	24.4616	24.2267	24.9281
H1.8	Histone H1.8	Q8VIK3	-1.24139	26.1783	22.638	25.4015	23.8506	21.5712	25.0766
OGFR	Opioid growth factor receptor	Q99PG2	-2.19464	24.9064	25.6464	26.1267	21.0338	20.2291	24.8845
SDF2	Stromal cell-derived factor 2	Q9DCT5	-1.47872	25.6853	25.1404	26.1123	23.4243	23.8446	24.9468
TBC1D14	TBC1 domain family member 14	Q8CGA2	-4.05631	2	23.2561	26.1067	21.2377	2	2
NECAP2	Adaptin ear-binding coat-associated protein 2	Q9D1J1	-1.11687	25.339	23.4204	26.0972	24.8638	21.6763	24.5144
CHMP2A	Charged multivesicular body protein 2a	Q9DB34	-1.05191	25.4013	25.235	26.0716	24.694	23.1299	25.184
TBCA	Tubulin-specific chaperone A	P48428	-1.01452	25.0541	24.9285	26.0535	23.3701	23.2082	25.4859
DDX39B	Spliceosome RNA helicase Ddx39b	Q9Z1N5	-1.00627	26.0197	24.2996	24.3901	24.0103	23.5347	24.6344
ISCA1	Iron-sulfur cluster assembly 1 homolog, mitochondrial	Q9D924	-1.38376	2	25.4018	26.0161	24.0174	23.4665	25.0982
EIF4G2	Eukaryotic translation initiation factor 4 gamma 2	Q62448	-1.16082	24.921	25.6884	25.994	24.2642	23.499	25.1126
EIF5B	Eukaryotic translation initiation factor 5B	Q05D44	-3.95128	21.3449	2	25.9458	21.0528	2	2
MYO18A	Unconventional myosin-XVIIIa	Q9JMH9	-1.10506	25.5074	25.9385	25.569	25.2234	23.7479	24.3875
GCN1	eIF-2-alpha kinase activator GCN1	E9PVA8	-2.06006	24.1264	25.8305	25.9085	20.4775	23.1399	24.4615
CCDC115	Coiled-coil domain-containing protein 115	Q8VE99	-1.48275	25.2746	25.1258	25.8538	24.3931	22.2819	24.4033
NUB1	NEDD8 ultimate buster 1	P54729	-1.16929	25.54	25.7684	25.7968	24.0867	24.1774	25.1109
UGP2	UTP--glucose-1-phosphate uridylyltransferase	Q91ZJ5	-1.19805	25.0964	25.7839	25.6955	24.4729	23.694	24.7206
PLPP3	Phospholipid phosphatase 3	Q99JY8	-1.46793	2	25.6319	25.7659	22.5124	22.0314	25.5423
TBCB	Tubulin-folding cofactor B	Q9D1E6	-1.18356	25.6792	25.3346	25.7625	23.8236	23.4291	25.2963
PLD3	5'-3' exonuclease PLD3	O35405	-1.44528	25.3667	25.1414	25.7623	24.3136	22.8186	24.3995
LBR	Delta(14)-sterol reductase LBR	Q3U9G9	-1.29429	24.7365	24.914	25.7552	23.4729	23.8425	24.3028
RPL29	60S ribosomal protein L29	P47915	-1.82418	2	2	25.7399	24.3076	23.376	2
PDK1	[Pyruvate dehydrogenase	Q8BFP9	-4.08432	25.2091	25.6942	2	21.3876	2	2
RPS6KA3	Ribosomal protein S6 kinase alpha-3	P18654	-1.30138	24.6554	24.3179	25.6848	23.4069	22.5651	24.5023
PCYOX1	Prenylcysteine oxidase 1	Q9CQF9	-1.54442	24.5368	25.6401	25.6786	23.3073	22.0604	24.8351
LAMB1	Laminin subunit beta-1	P02469	-1.16701	23.8551	25.6661	25.3432	24.3576	23.0374	24.2036
EIF2B1	Translation initiation factor eIF-2B subunit alpha	Q99LC8	-1.00368	24.2845	25.0203	25.6592	24.5515	23.4373	24.0726
AP3B1	AP-3 complex subunit beta-1	Q9Z1T1	-1.74604	25.0724	25.4199	25.6589	21.7061	23.4381	24.5702
RAB5B	Ras-related protein Rab-5B	P61021	-1.14038	24.9969	24.206	25.648	24.3589	24.1435	22.8898
GNB4	Guanine nucleotide-binding protein subunit beta-4	P29387	-1.12075	24.0824	24.2108	25.6396	23.4872	20.0313	24.7546
KYAT3	Kynurenine--oxoglutarate transaminase 3	Q71RI9	-1.21774	25.6031	24.6456	23.5079	22.9364	23.1165	24.338
RPL32	60S ribosomal protein L32	P62911	-1.25518	2	2	25.5924	23.7449	23.1624	25.2584
ATP6V0A1	V-type proton ATPase 116 kDa subunit a 1	Q9Z1G4	-1.41628	23.8091	25.5898	24.5975	22.7598	22.5554	24.3013
ETFDH	Electron transfer flavoprotein-ubiquinone oxidoreductase, mitochondrial	Q921G7	-2.15541	22.3526	22.7069	25.5617	21.9125	21.8177	22.5667
CORO7	Coronin-7	Q9D2V7	-1.49239	22.1395	24.0654	25.5544	23.5737	22.83	22.3792
NONO	Non-POU domain-containing octamer-binding protein	Q99K48	-1.31136	24.8712	24.9249	25.5457	22.4948	22.372	25.0019
RBMX	RNA-binding motif protein, X chromosome	Q9WV02	-1.35751	23.8349	24.6755	25.5417	23.9242	21.7223	23.9297
MT-CO3	Cytochrome c oxidase subunit 3	P00416	-1.04067	24.9425	25.3099	25.4827	23.922	22.9809	25.0406
RRM1	Ribonucleoside-diphosphate reductase large subunit	P07742	-1.07156	24.6184	25.3079	25.4737	24.1531	22.5462	24.8097
ARL3	ADP-ribosylation factor-like protein 3	Q9WUL7	-1.00022	24.5905	24.6554	25.4703	23.5986	23.1782	24.6804
ACAT2	Acetyl-CoA acetyltransferase, cytosolic	Q8CAY6	-1.1897	23.7141	2	25.4228	24.0041	21.9204	24.0882
XRCC5	X-ray repair cross-complementing protein 5	P27641	-1.04226	24.9113	24.9203	25.4199	23.987	23.0261	24.7059
SLC16A3	Monocarboxylate transporter 4	P57787	-1.33362	2	25.4122	25.2214	24.5436	23.0662	2
HAUS8	HAUS augmin-like complex subunit 8	Q99L00	-1.18304	23.6065	24.4841	25.4099	23.0618	22.5061	24.3157
ITGB3	Integrin beta-3	O54890	-23.014	25.3751	24.5311	2	2	2	2
TULP3	Tubby-related protein 3	O88413	-1.09809	24.3278	24.5591	25.3147	23.8075	22.4563	24.285
UGDH	UDP-glucose 6-dehydrogenase	O70475	-1.51513	20.6091	21.3042	25.2903	2	21.8602	22.6845
SPTAN1	Spectrin alpha chain, non-erythrocytic 1	P16546	-1.778	23.7016	25.2866	23.5413	21.054	20.8864	23.8724
EIF2B2	Translation initiation factor eIF-2B subunit beta	Q99LD9	-1.07576	24.1276	24.7405	25.2635	23.6858	21.6424	24.5366
PLK1	Serine/threonine-protein kinase PLK1	Q07832	-1.15424	23.9177	24.6375	25.2608	23.6827	22.0434	24.1887
UQCRB	Cytochrome b-c1 complex subunit 7	Q9D855	-1.28872	24.5274	23.9203	25.2569	2	21.9323	24.0909
CHMP2B	Charged multivesicular body protein 2b	Q8BJF9	-1.06883	24.5407	24.8823	25.2406	23.5417	23.5208	24.3259
FAT3	Protocadherin Fat 3	Q8BNA6	-1.57701	24.2431	25.1368	25.2266	2	20.5578	24.247
GET4	Golgi to ER traffic protein 4 homolog	Q9D1H7	-1.1587	2	23.9917	25.1877	24.688	21.9707	22.4543
PRKAA1	5'-AMP-activated protein kinase catalytic subunit alpha-1	Q5EG47	-1.11224	23.6386	24.5472	25.1656	23.4826	22.0321	24.1628
ABHD16A	Phosphatidylserine lipase ABHD16A	Q9Z1Q2	-1.51184	24.0327	24.4365	25.1648	23.8271	23.0552	21.7685
AP1S1	AP-1 complex subunit sigma-1A	P61967	-3.32611	25.1393	2	22.3959	2	2	21.014
MPST	3-mercaptopyruvate sulfurtransferase	Q99J99	-1.0479	22.5395	24.4131	25.1261	23.7328	22.7317	23.3321
CLTB	Clathrin light chain B	Q6IRU5	-1.27322	25.1185	24.9018	24.4892	23.4952	22.2279	24.3272
AGPS	Alkyldihydroxyacetonephosphate synthase, peroxisomal	Q8C0I1	-1.2257	23.6139	23.7818	25.1016	23.3704	23.0303	22.8652
FKBP3	Peptidyl-prolyl cis-trans isomerase FKBP3	Q62446	-1.10288	24.3167	24.9962	25.0987	22.4536	23.3705	24.6012
PGLS	6-phosphogluconolactonase	Q9CQ60	-1.44997	23.1748	24.4942	25.0872	23.2788	22.9625	22.6997
GEMIN5	Gem-associated protein 5	Q8BX17	-1.53446	25.0854	23.5547	2	2	22.7459	23.1808
STRIP1	Striatin-interacting protein 1	Q8C079	-1.0881	24.1939	24.3914	25.0254	22.8844	2	23.9211
MAPKAP1	Target of rapamycin complex 2 subunit MAPKAP1	Q8BKH7	-1.40476	24.826	21.9407	25.0008	21.4593	20.2985	24.3417
TUBA1A	Tubulin alpha-1A chain	P68369	-22.7653	24.5244	24.7337	24.9985	2	2	2
UBR4	E3 ubiquitin-protein ligase UBR4	A2AN08	-1.39893	20.3258	21.4522	24.9913	19.8955	23.0461	22.1326
HID1	Protein HID1	Q8R1F6	-1.12929	23.7934	23.7983	24.983	22.5531	21.7888	24.1564
TPD52L2	Tumor protein D54	Q9CYZ2	-1.00684	23.5736	24.3402	24.9794	23.5411	22.0593	23.9904
MLH1	DNA mismatch repair protein Mlh1	Q9JK91	-1.16338	2	24.6664	24.9782	24.409	23.3791	22.6932
ARL2	ADP-ribosylation factor-like protein 2	Q9D0J4	-1.01067	23.9638	23.9397	24.9753	21.6434	23.2136	24.2151
TPR	Nucleoprotein TPR	F6ZDS4	-2.91474	2	2	24.9735	20.8463	21.644	22.9213
GJA4	Gap junction alpha-4 protein	P28235	-1.98956	24.1841	24.9719	23.9946	22.7773	21.8602	22.5868
KCTD3	BTB/POZ domain-containing protein KCTD3	Q8BFX3	-3.14385	21.8974	24.645	24.9699	19.8742	2	21.8541
MTMR7	Myotubularin-related protein 7	Q9Z2C9	-1.75791	24.4973	24.7874	24.9588	22.9884	21.7084	23.682
LARP4	La-related protein 4	Q8BWW4	-3.21719	2	24.9474	24.901	2	21.7072	2
ALAD	Delta-aminolevulinic acid dehydratase	P10518	-1.45471	23.8601	24.921	24.5551	20.7421	22.8416	24.0077
MLF1	Myeloid leukemia factor 1	Q9QWV4	-21.391	20.4694	18.3734	24.8954	2	2	2
COX17	Cytochrome c oxidase copper chaperone	P56394	-3.63866	24.8921	21.3996	20.5793	2	19.8565	2
NAPA	Alpha-soluble NSF attachment protein	Q9DB05	-1.00755	23.9675	23.9499	24.8819	22.3204	22.5082	24.2816
RANBP3	Ran-binding protein 3	Q9CT10	-2.3286	2	21.4292	24.8773	21.5634	2	21.7789
HMCES	Abasic site processing protein HMCES	Q8R1M0	-1.03181	23.8208	23.7432	24.8737	22.9889	2	23.4053
HIKESHI	Protein Hikeshi	Q9DD02	-1.235	23.8728	23.2819	24.856	2	20.7009	23.7528
UQCC2	Ubiquinol-cytochrome-c reductase complex assembly factor 2	Q9CQY6	-2.36287	23.7023	24.3582	24.8233	2	22.0026	2
SLC7A6OS	Probable RNA polymerase II nuclear localization protein SLC7A6OS	Q7TPE5	-1.25564	23.8453	24.2555	24.8226	23.6563	22.2765	23.0734
FAM98A	Protein FAM98A	Q3TJZ6	-1.41877	23.972	22.3395	24.8223	23.1828	22.8363	21.0855
CXADR	Coxsackievirus and adenovirus receptor homolog	P97792	-1.41464	24.5656	21.6729	24.8163	2	22.2983	23.145
RETREG3	Reticulophagy regulator 3	Q9CQV4	-1.10277	23.444	24.535	24.8146	23.8226	22.353	23.2791
NRAS	GTPase NRas	P08556	-1.02844	22.6015	24.8133	24.6494	23.4252	2	23.1098
PYGB	Glycogen phosphorylase, brain form	Q8CI94	-1.29136	23.9127	24.5739	24.8112	23.0663	20.1449	24.1597
TMEM126A	Transmembrane protein 126A	Q9D8Y1	-1.27056	23.9978	23.7768	24.8074	23.7123	22.4727	22.3927
FAM221A	Protein FAM221A	Q8C790	-21.7595	24.7663	21.538	23.3941	2	2	2
ITGAV	Integrin alpha-V	P43406	-1.5069	23.6691	23.7215	24.7576	22.8624	20.8084	23.2649
STXBP2	Syntaxin-binding protein 2	Q64324	-1.41547	23.7901	24.1494	24.7361	21.9909	22.2667	23.7052
PDE3A	cGMP-inhibited 3',5'-cyclic phosphodiesterase 3A	Q9Z0X4	-1.6458	21.7661	22.5161	24.7331	22.1675	21.4604	22.0599
PIP4P1	Type 1 phosphatidylinositol 4,5-bisphosphate 4-phosphatase	Q3TWL2	-2.74327	22.3797	24.7275	2	2	21.243	2
PANK3	Pantothenate kinase 3	Q8R2W9	-1.34808	24.1284	23.3498	24.7085	21.9076	2	23.3708
GPCPD1	Glycerophosphocholine phosphodiesterase GPCPD1	Q8C0L9	-1.42094	24.6652	22.6304	22.1389	22.4241	21.8484	22.1587
PEX6	Peroxisome assembly factor 2	Q99LC9	-1.96902	2	23.3979	24.643	22.8712	20.8138	2
EZR	Ezrin	P26040	-1.38099	23.7838	24.626	24.0698	22.8631	2	22.7801
PPP1R10	Serine/threonine-protein phosphatase 1 regulatory subunit 10	Q80W00	-1.05263	23.6121	23.7678	24.6225	23.0201	2	2
GCH1	GTP cyclohydrolase 1	Q05915	-1.82848	23.019	23.389	24.6178	22.0271	22.0074	2
RNF141	RING finger protein 141	Q99MB7	-22.5819	2	24.6	24.5635	2	2	2
BROX	BRO1 domain-containing protein BROX	Q8K2Q7	-1.09152	23.8622	2	24.5984	2	23.1853	2
ERGIC2	Endoplasmic reticulum-Golgi intermediate compartment protein 2	Q9CR89	-1.40979	23.6906	23.9095	24.5871	2	2	22.7049
SURF1	Surfeit locus protein 1	P09925	-1.11584	22.8415	23.1363	24.5813	22.4202	22.791	2
TOM1L1	TOM1-like protein 1	Q923U0	-21.9341	24.2762	24.5682	21.464	2	2	2
PDAP1	28 kDa heat- and acid-stable phosphoprotein	Q3UHX2	-2.38785	21.8505	24.5646	24.4299	21.6367	2	2
NMT1	Glycylpeptide N-tetradecanoyltransferase 1	O70310	-1.42343	22.3499	22.8093	24.5424	22.3966	21.8852	22.0847
NINJ1	Ninjurin-1	O70131	-22.2404	23.504	24.4684	24.5373	2	2	2
NAE1	NEDD8-activating enzyme E1 regulatory subunit	Q8VBW6	-1.32359	23.457	23.6854	24.5253	23.338	22.4064	21.7288
HES1	Transcription factor HES-1	P35428	-1.14816	2	24.4666	24.5096	23.3401	2	2
REXO2	Oligoribonuclease, mitochondrial	Q9D8S4	-1.22286	2	2	24.4921	2	23.3293	23.2065
ATAD3	ATPase family AAA domain-containing protein 3	Q925I1	-1.27676	23.9464	24.4905	24.3682	22.8453	22.1336	23.6541
MAP1B	Microtubule-associated protein 1B	P14873	-21.8318	23.9206	22.5302	24.4461	2	2	2
PRXL2A	Peroxiredoxin-like 2A	Q9CYH2	-22.1106	23.8418	24.4401	23.9801	2	2	2
LNPK	Endoplasmic reticulum junction formation protein lunapark	Q7TQ95	-1.08909	2	24.4311	21.5493	22.6314	20.9281	23.1978
APOA1	Apolipoprotein A-I	Q00623	-2.12434	22.4852	23.4561	24.3983	2	21.5257	2
UBE2E1	Ubiquitin-conjugating enzyme E2 E1	P52482	-1.10186	22.3425	23.5247	24.3976	23.2888	21.4425	22.3375
IGSF3	Immunoglobulin superfamily member 3	Q6ZQA6	-1.55657	2	23.7832	24.3669	22.1602	22.2279	23.0683
FRMD8	FERM domain-containing protein 8	Q3UFK8	-1.11557	23.302	2	24.3633	23.2462	22.1896	2
NUDCD3	NudC domain-containing protein 3	Q8R1N4	-1.48444	2	23.7369	24.3633	22.6882	20.9345	23.2964
NDUFB10	NADH dehydrogenase [ubiquinone] 1 beta subcomplex subunit 10	Q9DCS9	-1.05551	24.1455	24.0832	24.3147	22.8619	21.7643	23.9614
GNS	N-acetylglucosamine-6-sulfatase	Q8BFR4	-21.8752	23.2444	2	24.3126	2	2	2
ITGA2	Integrin alpha-2	Q62469	-1.26828	22.312	2	24.295	23.0927	21.0042	22.257
CHMP1A	Charged multivesicular body protein 1a	Q921W0	-1.57196	2	24.2924	23.8391	2	22.0311	22.8713
ZNRD2	Protein ZNRD2	P56873	-21.7155	22.7573	2	24.2863	2	2	2
LYRM4	LYR motif-containing protein 4	Q8K215	-21.4074	24.2813	20.8287	2	2	2	2
NUP214	Nuclear pore complex protein Nup214	Q80U93	-1.47909	22.6455	24.2759	22.6804	21.7613	21.1645	22.5513
ARHGEF7	Rho guanine nucleotide exchange factor 7	Q9ES28	-1.37222	21.6616	23.9289	24.2695	22.4317	20.2878	22.9891
SMARCC1	SWI/SNF complex subunit SMARCC1	P97496	-1.4061	2	23.7173	24.2661	22.6785	20.33	23.4162
PPP1R18	Phostensin	Q8BQ30	-21.5842	2	22.2797	24.2578	2	2	2
GLOD4	Glyoxalase domain-containing protein 4	Q9CPV4	-2.38506	22.6145	2	24.2567	21.2726	2	2
SIRT2	NAD-dependent protein deacetylase sirtuin-2	Q8VDQ8	-2.20022	2	2	24.2485	22.7202	21.1427	21.8524
CACFD1	Calcium channel flower homolog	Q8BG21	-5.30566	2	24.2472	24.2085	2	18.9223	2
GAPVD1	GTPase-activating protein and VPS9 domain-containing protein 1	Q6PAR5	-21.6451	2	22.6105	24.2414	2	2	2
CLDN4	Claudin-4	O35054	-22.1062	2	23.9696	24.231	2	2	2
SRPK1	SRSF protein kinase 1	O70551	-1.45365	22.5799	23.7955	24.23	21.7927	21.0633	23.0958
TNPO1	Transportin-1	Q8BFY9	-3.13387	2	24.228	24.142	21.2865	20.1417	21.4205
CELF2	CUGBP Elav-like family member 2	Q9Z0H4	-1.17534	2	23.884	24.2205	22.8147	20.9871	23.7191
TRIP13	Pachytene checkpoint protein 2 homolog	Q3UA06	-2.09105	24.2194	21.7084	2	21.2829	2	21.4362
GALNT12	Polypeptide N-acetylgalactosaminyltransferase 12	Q8BGT9	-21.9333	23.5876	2	24.212	2	2	2
PRKACA	cAMP-dependent protein kinase catalytic subunit alpha	P05132	-1.94925	22.8046	23.6216	24.2076	21.5239	22.5621	19.9996
CPNE1	Copine-1	Q8C166	-1.16837	2	23.4996	24.201	22.2939	2	23.0551
DNMT3A	DNA (cytosine-5)-methyltransferase 3A	O88508	-1.60162	20.6329	2	24.1985	21.7139	2	2
PAQR6	Membrane progestin receptor delta	Q6TCG5	-1.16473	21.6923	24.0693	24.1889	2	21.5897	23.0646
HGS	Hepatocyte growth factor-regulated tyrosine kinase substrate	Q99LI8	-3.42234	22.045	24.1785	23.3321	20.0064	2	2
NLRP4C	NACHT, LRR and PYD domains-containing protein 4C	Q3TKR3	-2.87489	20.1334	23.8938	24.1609	20.7344	18.6478	21.3556
CAPN7	Calpain-7	Q9R1S8	-1.79334	2	22.8932	24.1561	21.8653	2	2
HSDL1	Inactive hydroxysteroid dehydrogenase-like protein 1	Q8BTX9	-1.18326	21.5912	22.3061	24.152	22.4217	21.8349	21.2675
AP3M1	AP-3 complex subunit mu-1	Q9JKC8	-1.02261	18.0613	24.0692	24.1498	22.3531	21.866	23.066
ACP1	Low molecular weight phosphotyrosine protein phosphatase	Q9D358	-1.11836	2	21.8707	24.1182	2	18.7408	23.2119
DPCD	Protein DPCD	Q8BPA8	-2.71408	2	23.2816	24.1142	2	2	21.0431
CLCN5	H(+)/Cl(-) exchange transporter 5	Q9WVD4	-1.06016	24.0963	22.1453	23.4117	2	2	22.3625
PDCD10	Programmed cell death protein 10	Q8VE70	-1.56364	2	23.7006	24.0883	22.3438	2	2
VPS52	Vacuolar protein sorting-associated protein 52 homolog	Q8C754	-1.31814	23.1103	2	24.0737	23.0887	2	20.7731
GNB2	Guanine nucleotide-binding protein G	P62880	-1.07305	22.1233	2	24.0667	22.3271	2	2
TK2	Thymidine kinase 2, mitochondrial	Q9R088	-21.2683	2	21.3807	24.0588	2	2	2
CLIP1	CAP-Gly domain-containing linker protein 1	Q922J3	-1.15136	21.0372	21.571	24.0536	21.09	2	22.1252
SOWAHB	Ankyrin repeat domain-containing protein SOWAHB	Q8BZW2	-1.28758	2	24.0365	2	21.4525	2	23.4206
COQ9	Ubiquinone biosynthesis protein COQ9, mitochondrial	Q8K1Z0	-1.59205	2	2	24.0239	23.4251	22.1482	20.0196
IPCEF1	Interactor protein for cytohesin exchange factors 1	Q5DU31	-1.0326	22.9467	23.0333	23.9968	22.4124	21.9412	22.6805
BUB1	Mitotic checkpoint serine/threonine-protein kinase BUB1	O08901	-20.8586	22.2741	20.0647	23.9889	2	2	2
ARHGAP17	Rho GTPase-activating protein 17	Q3UIA2	-21.6145	23.1079	2	23.9888	2	2	2
MTARC2	Mitochondrial amidoxime reducing component 2	Q922Q1	-1.53807	2	23.5736	23.9795	22.2527	2	2
ZZEF1	Zinc finger ZZ-type and EF-hand domain-containing protein 1	Q5SSH7	-1.75762	22.2733	2	23.9789	2	20.2481	22.2943
KIF13A	Kinesin-like protein KIF13A	Q9EQW7	-1.70364	2	23.1058	23.9759	22.4476	21.8558	21.095
DERA	Deoxyribose-phosphate aldolase	Q91YP3	-1.29511	23.875	22.4889	23.9424	2	2	22.2761
DCAF1	DDB1- and CUL4-associated factor 1	Q80TR8	-1.13126	22.8103	23.1122	23.9381	2	21.0546	22.8786
CRK	Adapter molecule crk	Q64010	-1.07607	2	23.417	23.9215	22.7022	22.0497	22.9508
EHD3	EH domain-containing protein 3	Q9QXY6	-1.86822	22.9452	22.7453	23.9112	2	21.4271	2
PIP4K2A	Phosphatidylinositol 5-phosphate 4-kinase type-2 alpha	O70172	-3.90653	23.9085	2	23.6413	2	19.8745	2
BICD2	Protein bicaudal D homolog 2	Q921C5	-21.0747	21.7495	22.8182	23.8934	2	2	2
PPM1B	Protein phosphatase 1B	P36993	-2.15712	22.377	19.9902	23.8891	20.6505	2	2
USP24	Ubiquitin carboxyl-terminal hydrolase 24	B1AY13	-2.04738	20.4332	23.8825	21.9653	19.6569	20.365	21.4663
ESPL1	Separin	P60330	-1.11287	2	23.2727	23.8635	23.0132	20.0227	22.9465
COX7A2L	Cytochrome c oxidase subunit 7A-related protein, mitochondrial	Q61387	-21.1185	21.5772	2	23.8465	2	2	2
MAD2L1	Mitotic spindle assembly checkpoint protein MAD2A	Q9Z1B5	-1.19234	23.4391	21.3848	23.8235	21.9234	22.3894	21.6095
UFC1	Ubiquitin-fold modifier-conjugating enzyme 1	Q9CR09	-21.5755	2	23.2902	23.8135	2	2	2
CCDC69	Coiled-coil domain-containing protein 69	Q3TCJ8	-21.1655	2	21.9957	23.8029	2	2	2
TEX19.2	Testis-expressed protein 19.2	Q9D5S1	-1.05369	22.8151	23.2177	23.8007	2	22.2815	2
CCS	Copper chaperone for superoxide dismutase	Q9WU84	-3.40814	23.7898	23.2319	21.4783	19.708	2	2
NXN	Nucleoredoxin	P97346	-1.99686	2	22.2147	23.7225	20.9058	20.6321	21.7146
NECTIN1	Nectin-1	Q9JKF6	-1.36585	22.9888	23.72	23.5232	22.5654	2	21.3317
SLC6A7	Sodium-dependent proline transporter	Q6PGE7	-1.00795	22.7724	23.4868	23.7006	22.0138	21.7195	23.0189
PAN3	PAN2-PAN3 deadenylation complex subunit Pan3	Q640Q5	-2.03186	23.3359	23.6995	2	2	2	21.4973
DTD2	D-aminoacyl-tRNA deacylase 2	Q8BHA3	-21.0623	23.6812	2	21.9555	2	2	2
GPX4	Phospholipid hydroperoxide glutathione peroxidase	Q91XR9	-21.2743	22.9645	23.0716	23.6795	2	2	2
ABI2	Abl interactor 2	P62484	-1.23781	2	2	23.679	22.0513	2	22.7478
FAM177A1	Protein FAM177A1	Q8BR63	-1.46977	22.9701	22.4322	23.6171	22.4152	19.6866	2
RRBP1	Ribosome-binding protein 1	Q99PL5	-1.57719	22.7133	22.6729	23.5958	20.8205	21.119	22.1534
TTC38	Tetratricopeptide repeat protein 38	A3KMP2	-1.12483	22.8616	22.7073	23.5832	21.4093	21.6694	22.5818
SYNRG	Synergin gamma	Q5SV85	-1.05966	22.802	23.1233	23.5727	2	2	22.1412
SCCPDH	Saccharopine dehydrogenase-like oxidoreductase	Q8R127	-1.36964	2	22.6025	23.5727	21.9962	2	21.5681
ACSF2	Medium-chain acyl-CoA ligase ACSF2, mitochondrial	Q8VCW8	-1.0319	22.4065	22.7486	23.5696	21.5466	22.1293	22.1344
MCAT	Malonyl-CoA-acyl carrier protein transacylase, mitochondrial	Q8R3F5	-1.17917	22.5395	22.9393	23.5545	2	21.6228	22.1207
RNF34	E3 ubiquitin-protein ligase RNF34	Q99KR6	-1.25526	23.4591	23.5437	22.7189	21.2065	2	22.5507
PEX16	Peroxisomal membrane protein PEX16	Q91XC9	-1.06642	23.1861	23.5407	23.3828	22.3107	2	2
DCXR	L-xylulose reductase	Q91X52	-21.372	23.3668	23.503	23.2334	2	2	2
CLCN7	H(+)/Cl(-) exchange transporter 7	O70496	-1.23981	23.0278	22.8324	23.5016	22.0547	20.7796	22.4313
B4GALT2	Beta-1,4-galactosyltransferase 2	Q9Z2Y2	-21.0563	23.3872	21.667	23.5005	2	2	2
SLC27A4	Long-chain fatty acid transport protein 4	Q91VE0	-1.17927	22.0042	2	23.4975	20.6678	2	22.3702
CDC37L1	Hsp90 co-chaperone Cdc37-like 1	Q9CZP7	-20.4014	21.1689	21.3047	23.4764	2	2	2
FTL1	Ferritin light chain 1	P29391	-1.10463	2	21.2665	23.4721	21.4497	19.007	22.6288
DOP1A	Protein dopey-1	Q8BL99	-1.08706	22.7793	22.8623	23.4565	21.9592	21.4518	22.378
KIFBP	KIF-binding protein	Q6ZPU9	-1.34372	2	2	23.4282	22.6558	20.68	22.2688
PTGES2	Prostaglandin E synthase 2	Q8BWM0	-21.358	23.4245	23.2883	2	2	2	2
PGRMC1	Membrane-associated progesterone receptor component 1	O55022	-20.8598	22.0653	2	23.3693	2	2	2
LYPLA2	Acyl-protein thioesterase 2	Q9WTL7	-3.56837	23.2997	2	23.3649	19.7643	2	2
ENTPD1	Ectonucleoside triphosphate diphosphohydrolase 1	P55772	-1.37768	23.0117	2	23.354	2	2	21.8153
CLIP2	CAP-Gly domain-containing linker protein 2	Q9Z0H8	-1.65441	22.8479	22.4877	23.3327	2	2	21.2769
HNRNPDL	Heterogeneous nuclear ribonucleoprotein D-like	Q9Z130	-21.1799	23.0092	23.3324	2	2	2	2
CAMSAP1	Calmodulin-regulated spectrin-associated protein 1	A2AHC3	-1.24342	22.0411	23.0715	23.3099	21.1345	2	22.0437
TOLLIP	Toll-interacting protein	Q9QZ06	-1.26692	23.3075	22.5556	22.2886	20.2513	2	22.181
LRRC8E	Volume-regulated anion channel subunit LRRC8E	Q66JT1	-2.09445	21.2424	2	23.302	2	2	20.5177
PYCR2	Pyrroline-5-carboxylate reductase 2	Q922Q4	-20.9962	2	22.6169	23.2963	2	2	2
GGA3	ADP-ribosylation factor-binding protein GGA3	Q8BMI3	-1.24275	21.9032	22.0497	23.2962	21.6013	21.2224	21.0797
GFM2	Ribosome-releasing factor 2, mitochondrial	Q8R2Q4	-1.16278	2	2	23.2823	21.7875	2	22.3892
STXBP1	Syntaxin-binding protein 1	O08599	-1.28378	22.2947	22.271	23.2652	20.9972	20.8633	22.0465
GSS	Glutathione synthetase	P51855	-1.00679	22.7957	22.4187	23.2611	2	2	21.8596
FAM107B	Protein FAM107B	Q3TGF2	-1.26279	2	23.2549	22.1723	22.3774	20.8992	20.7855
